# Supplementary material for: Ecosystem Services Linked to Extensive Sheep and Goat Farming in Mountain Areas: A Global Literature Analysis Using Text Mining and Topic Analysis
Source: Animals (Basel). 2025 Jan 25;15(3):350. doi: 10.3390/ani15030350 (PMC11816075; doi:10.3390/ani15030350)
Supplement: Supplementary file 1 [file animals-15-00350-s001.zip]

Archive with 1 entries (1 files):
- animals-3412695-supplementary.xlsx
