# Supplementary material for: Ecosystem Services Linked to Extensive Sheep and Goat Farming in Mountain Areas: A Global Literature Analysis Using Text Mining and Topic Analysis
Source: Animals (Basel). 2025 Jan 25;15(3):350. doi: 10.3390/ani15030350 (PMC11816075; doi:10.3390/ani15030350)
Supplement: Supplementary file 1 [file animals-15-00350-s001.zip › animals-3412695-supplementary.xlsx]

## Sheet: Sheet1
Authors	Author full names	Author(s) ID	Title	Year	Source title	Volume	Issue	Art. No.	Page start	Page end	Page count	Cited by	DOI	Link	Affiliations	Authors with affiliations	Abstrac	Author Keywords	Correspondence Address	Language of Original Document	Document Type	Publication Stage	Open Access	Source	EID
Abate T.; Abebe T.; Treydte A.	Abate, Teshome (33567499300); Abebe, Tesfaye (6602155312); Treydte, Anna (12545539700)	33567499300; 6602155312; 12545539700	Do we need post-tree thinning management? Prescribed fire and goat browsing to control woody encroacher species in an Ethiopian savanna	2024	Pastoralism	14		13039				0	10.3389/past.2024.13039	https://www.scopus.com/inward/record.uri?eid=2-s2.0-85199130636&doi=10.3389%2fpast.2024.13039&partnerID=40&md5=532b85be1f21feb2dd0c8781afffa1f0	College of Agriculture, Hawassa University, Hawassa, Ethiopia; Wondo Genet College of Forestry and Natural Resources, Hawassa University, Hawassa, Ethiopia; Department of Sustainable Agriculture and Biodiversity Conservation, The Nelson Mandela African Institution of Science and Technology, Arusha, Tanzania; Ecology of Tropical Agricultural Systems, Hans Ruthenberg Institute, University of Hohenh…	Abate T., College of Agriculture, Hawassa University, Hawassa, Ethiopia, Wondo Genet College of Forestry and Natural Resources, Hawassa University, Hawassa, Ethiopia; Abebe T., College of Agriculture, Hawassa University, Hawassa, Ethiopia; Treydte A., Department of Sustainable Agriculture and Biodiversity Conservation, The Nelson Mandela African Institution of Science and Technology, Arusha, Tanz…	Worldwide, bush encroachment threatens rangeland ecosystem services, including plant biodiversity and forage for livestock. Various control methods for encroaching woody species and restoring herbaceous vegetation exist but have rarely been explored experimentally. We assessed the impact of post-tree thinning management on tree mortality, the herbaceous community, and overall rangeland condition …	bush encroachment; Ethiopia; herbivores; rangeland condition; Vachella drepanolobium	T. Abate; College of Agriculture, Hawassa University, Hawassa, Ethiopia; email: teshomeabate@gmail.com	English	Article	Final	All Open Access; Gold Open Access	Scopus	2-s2.0-85199130636
Abebe B.; Ashagrie M.; Eshete G.	Abebe, Belayneh (57313738000); Ashagrie, Mezgebu (57934734300); Eshete, Girma (56646415800)	57313738000; 57934734300; 56646415800	Effects of livestock grazing on herbaceous species composition and biomass in the Simien Mountains National Park, Ethiopia	2024	Israel Journal of Ecology and Evolution							0	10.1163/22244662-bja10087	https://www.scopus.com/inward/record.uri?eid=2-s2.0-85198429552&doi=10.1163%2f22244662-bja10087&partnerID=40&md5=4039e02ee2a6cb2e067c3168bbe70c54	Simien Mountains Landscape Conservation and Management Project, African Wildlife Foundation, Debark, Ethiopia; Department of Wildlife and Ecotourism Management, College of Agriculture and Environmental Sciences, Bahir Dar University, Bahir Dar, Ethiopia; Ethiopian Wolf Conservation Programme, Amhara Branch, Bahir Dar, Ethiopia	Abebe B., Simien Mountains Landscape Conservation and Management Project, African Wildlife Foundation, Debark, Ethiopia; Ashagrie M., Department of Wildlife and Ecotourism Management, College of Agriculture and Environmental Sciences, Bahir Dar University, Bahir Dar, Ethiopia; Eshete G., Department of Wildlife and Ecotourism Management, College of Agriculture and Environmental Sciences, Bahir Dar…	Simien Mountains National Park (SMNP) provides valuable ecosystem services. Despite its ecological values, the effect of livestock-free grazing on habitat quality has not been investigated. The present study aimed to examine how livestock grazing within the Simien Mountains National Park affects herbaceous plant diversity and biomass. The study was carried out from February 2019 to July 2019 in l…	above-ground biomass; below-ground biomass; livestock grazing; plant diversity; SMNP	B. Abebe; Simien Mountains Landscape Conservation and Management Project, African Wildlife Foundation, Debark, Ethiopia; email: babebe@awf.org	English	Article	Article in press		Scopus	2-s2.0-85198429552
Adegbeye M.J.; Ospina S.D.; Waliszewski W.S.; Sierra-Alarcón A.M.; Mayorga-Mogollón O.L.	Adegbeye, Moyosore Joseph (57204664443); Ospina, Sonia D. (55211024400); Waliszewski, Wojciech Simon (58809692600); Sierra-Alarcón, Andrea Milena (57194016503); Mayorga-Mogollón, Olga Lucía (57190190866)	57204664443; 55211024400; 58809692600; 57194016503; 57190190866	Potential application of Latin American silvopastoral systems experiences for improving ruminant farming in Nigeria: a review	2024	Agroforestry Systems	98	5		1257	1272	15	1	10.1007/s10457-023-00943-y	https://www.scopus.com/inward/record.uri?eid=2-s2.0-85182202296&doi=10.1007%2fs10457-023-00943-y&partnerID=40&md5=e20a21403a85754086d7281432a0d73f	Department of Animal Production and Health, University of Africa, Bayelsa State, Toru-Orua, Nigeria; Centro de Investigación Palmira, Corporación Colombiana de Investigación Agropecuaria – Agrosavia, Diagonal a la Intersección de la Carrera 36A con Calle 23, Valle del Cauca, Palmira, Colombia; Colegio Bolivar, Calle 5 No. 122-21 Vía Pance, Cali, Colombia; Centro de Investigación Tibaitatá, Corpor…	Adegbeye M.J., Department of Animal Production and Health, University of Africa, Bayelsa State, Toru-Orua, Nigeria, Centro de Investigación Tibaitatá, Corporación Colombiana de Investigación Agropecuaria – Agrosavia, Km. 14, vía Mosquera – Bogotá, Cundinamarca, Mosquera, Colombia; Ospina S.D., Centro de Investigación Palmira, Corporación Colombiana de Investigación Agropecuaria – Agrosavia, Diago…	In a world marked by shifting climate patterns, a growing human population, and rising demand for ruminant-derived protein, producers face the need to implement strategies that enhance productivity, reduce greenhouse gas emissions (GHGs), promote adaptability, and improve the sustainability of milk and meat production while optimizing resource use. One promising strategy to address these challeng…	Ruminant; Silvopastoral; Sustainable; Transferability	M.J. Adegbeye; Department of Animal Production and Health, University of Africa, Toru-Orua, Bayelsa State, Nigeria; email: alanspeco@yahoo.com	English	Review	Final		Scopus	2-s2.0-85182202296
Agnoletti M.; Santoro A.	Agnoletti, Mauro (19638520000); Santoro, Antonio (55515265900)	19638520000; 55515265900	Agricultural heritage systems and agrobiodiversity	2022	Biodiversity and Conservation	31	10		2231	2241	10	19	10.1007/s10531-022-02460-3	https://www.scopus.com/inward/record.uri?eid=2-s2.0-85136582235&doi=10.1007%2fs10531-022-02460-3&partnerID=40&md5=63e908ce1a83aea881c8d41eb70448a1	UNESCO Chair - Agricultural Heritage Landscapes, Institute of Higher Education of the University of Florence (IUSSAF), Florence, Italy; Department of Agriculture, Food, Environment and Forestry (DAGRI), University of Florence, via San Bonaventura 13, Florence, 50145, Italy	Agnoletti M., UNESCO Chair - Agricultural Heritage Landscapes, Institute of Higher Education of the University of Florence (IUSSAF), Florence, Italy; Santoro A., Department of Agriculture, Food, Environment and Forestry (DAGRI), University of Florence, via San Bonaventura 13, Florence, 50145, Italy	Agriculture is one of the main human activities with direct and indirect effects on the environment. The abandonment of many traditional agricultural practices, mainly for their inability to meet the current requirements of industrial agriculture, has brought to unsustainable agricultural systems characterized by high external energy inputs and by a high fragility to environmental and political s…	Agricultural heritage; Agrobiodiversity; Cultural landscapes; GIAHS	M. Agnoletti; UNESCO Chair - Agricultural Heritage Landscapes, Institute of Higher Education of the University of Florence (IUSSAF), Florence, Italy; email: mauro.agnoletti@unifi.it	English	Editorial	Final	All Open Access; Bronze Open Access	Scopus	2-s2.0-85136582235
Alday J.G.; O'Reilly J.; Rose R.J.; Marrs R.H.	Alday, Josu G. (24597614700); O'Reilly, John (55631676400); Rose, Rob J. (7402136787); Marrs, Rob H. (7102924608)	24597614700; 55631676400; 7402136787; 7102924608	Long-term effects of sheep-grazing and its removal on vegetation dynamics of British upland grasslands and moorlands; local management cannot overcome large-scale trends	2022	Ecological Indicators	139		108878				6	10.1016/j.ecolind.2022.108878	https://www.scopus.com/inward/record.uri?eid=2-s2.0-85130151619&doi=10.1016%2fj.ecolind.2022.108878&partnerID=40&md5=21eff768603881dbb527ec2d4dacd9db	School of Environmental Sciences, University of Liverpool, Liverpool, L69 3GP, United Kingdom; Joint Research Unit CTFC – AGROTECNIO, Av. Alcalde Rovira Roure 191, E25198 Lleida, Spain; Department of Crop and Forest Sciences, University of Lleida, Av. Alcalde Rovira Roure 191, E25198 Lleida, Spain; Ptyxis Ecology, Railway Cottages, Northumberland, Lambley, CA8 7LL, United Kingdom; UKCEH Lancaster…	Alday J.G., School of Environmental Sciences, University of Liverpool, Liverpool, L69 3GP, United Kingdom, Joint Research Unit CTFC – AGROTECNIO, Av. Alcalde Rovira Roure 191, E25198 Lleida, Spain, Department of Crop and Forest Sciences, University of Lleida, Av. Alcalde Rovira Roure 191, E25198 Lleida, Spain; O'Reilly J., Ptyxis Ecology, Railway Cottages, Northumberland, Lambley, CA8 7LL, United…	The upland and mountainous regions of northern Europe provide a wide variety of ecosystem services. However, these ecosystem services are highly vulnerable to environmental and land-use change. To ensure their future conservation, it is therefore, essential to understand whether upland plant communities will respond positively or negatively to a range of environmental factors such as grazing pres…	Blanket bog; Generalized additive models; Moorland; Sheep exclosures; Sheep grazing		English	Article	Final	All Open Access; Gold Open Access	Scopus	2-s2.0-85130151619
Araujo M.; Leitão P.; Castro M.; Castro J.; Bernuy M.	Araujo, Mateus (59326979800); Leitão, Paulo (35584388900); Castro, Marina (56612728000); Castro, José (56055469300); Bernuy, Miguel (59326877100)	59326979800; 35584388900; 56612728000; 56055469300; 59326877100	Development of an IoT-Based Device for Data Collection on Sheep and Goat Herding in Silvopastoral Systems	2024	Sensors	24	17	5528				0	10.3390/s24175528	https://www.scopus.com/inward/record.uri?eid=2-s2.0-85203865503&doi=10.3390%2fs24175528&partnerID=40&md5=5d2ea1da078cc6b7c2b2c67a75b69127	Research Center in Digitalization and Intelligent Robotics (CeDRI), Instituto Politécnico de Bragança, Campus de Santa Apolónia, Bragança, 5300-253, Portugal; Laboratório Associado para a Sustentabilidade e Tecnologia em Regiões de Montanha (SusTEC), Instituto Politécnico de Bragança, Campus de Santa Apolónia, Bragança, 5300-253, Portugal; Centro de Investigação de Montanha (CIMO), Instituto Poli…	Araujo M., Research Center in Digitalization and Intelligent Robotics (CeDRI), Instituto Politécnico de Bragança, Campus de Santa Apolónia, Bragança, 5300-253, Portugal; Leitão P., Research Center in Digitalization and Intelligent Robotics (CeDRI), Instituto Politécnico de Bragança, Campus de Santa Apolónia, Bragança, 5300-253, Portugal, Laboratório Associado para a Sustentabilidade e Tecnologia …	To evaluate the ecosystem services of silvopastoral systems through grazing activities, an advanced Internet of Things (IoT) framework is introduced for capturing extensive data on the spatial dynamics of sheep and goat grazing. The methodology employed an innovative IoT system, integrating a Global Navigation Satellite System (GNSS) tracker and environmental sensors mounted on the animals to acc…	data collection; GNSS; grazing activity; IoT; LoRa; sheep and goats; silvopastoral systems	M. Araujo; Research Center in Digitalization and Intelligent Robotics (CeDRI), Instituto Politécnico de Bragança, Bragança, Campus de Santa Apolónia, 5300-253, Portugal; email: mateus.araujo@ipb.pt	English	Article	Final	All Open Access; Gold Open Access	Scopus	2-s2.0-85203865503
Arzamendia Y.; Rojo V.; González N.M.; Baldo J.L.; Zamar M.I.; Lamas H.E.; Vilá B.L.	Arzamendia, Yanina (14719172900); Rojo, Verónica (57196403889); González, Natividad M. (56194017800); Baldo, Jorge L. (56160073900); Zamar, María Inés (36241022200); Lamas, Hugo E. (9839459900); Vilá, Bibiana L. (7004905090)	14719172900; 57196403889; 56194017800; 56160073900; 36241022200; 9839459900; 7004905090	The Puna Pastoralist System: A Coproduced Landscape in the Central Andes	2021	Mountain Research and Development	41	4		R38	R49	11	8	10.1659/MRD-JOURNAL-D-21-00023.1	https://www.scopus.com/inward/record.uri?eid=2-s2.0-85122378023&doi=10.1659%2fMRD-JOURNAL-D-21-00023.1&partnerID=40&md5=7d246c1e6d4d7c809ffeae2a92e76ba6	VICAM (Vicuñas, Camélidos y Ambiente), Luján, Buenos Aires, 6700, Argentina; INECOA (Instituto de Ecorregiones Andinas), CONICET UNJu (National Research Council and National University of Jujuy), Faculty of Agricultural Sciences, National University of Jujuy, Alberdi 47, San Salvador de Jujuy, 4600, Argentina; Department of Technology and Department of Basic Sciences, National University of Luján…	Arzamendia Y., VICAM (Vicuñas, Camélidos y Ambiente), Luján, Buenos Aires, 6700, Argentina, INECOA (Instituto de Ecorregiones Andinas), CONICET UNJu (National Research Council and National University of Jujuy), Faculty of Agricultural Sciences, National University of Jujuy, Alberdi 47, San Salvador de Jujuy, 4600, Argentina; Rojo V., VICAM (Vicuñas, Camélidos y Ambiente), Luján, Buenos Aires, 670…	In mountain socioecological systems, the interaction between nature and people is at the core of planning local long-term sustainable development strategies. Pastoralism is the main traditional socioeconomic livelihood in dryland mountains. It is strongly associated with long-established land use practices that provide essential material and relational contributions, both of which shape human pop…	pastoral livelihood	Y. Arzamendia; VICAM (Vicuñas, Camélidos y Ambiente), Luján, Buenos Aires, 6700, Argentina; email: yanina.arzamendia@gmail.com	English	Article	Final	All Open Access; Gold Open Access	Scopus	2-s2.0-85122378023
Austrheim G.; Speed J.D.M.; Evju M.; Hester A.; Holand Ø.; Loe L.E.; Martinsen V.; Mobæk R.; Mulder J.; Steen H.; Thompson D.B.A.; Mysterud A.	Austrheim, Gunnar (57209048266); Speed, James D.M. (26027245500); Evju, Marianne (8633822500); Hester, Alison (55290690200); Holand, Øystein (6701677915); Loe, Leif Egil (6506487021); Martinsen, Vegard (37077808900); Mobæk, Ragnhild (8882658900); Mulder, Jan (36644437200); Steen, Harald (57201601674); Thompson, Des B.A. (56328145500); Mysterud, Atle (7004241357)	57209048266; 26027245500; 8633822500; 55290690200; 6701677915; 6506487021; 37077808900; 8882658900; 36644437200; 57201601674; 56328145500; 7004241357	Synergies and trade-offs between ecosystem services in an alpine ecosystem grazed by sheep – An experimental approach	2016	Basic and Applied Ecology	17	7		596	608	12	25	10.1016/j.baae.2016.06.003	https://www.scopus.com/inward/record.uri?eid=2-s2.0-84992200961&doi=10.1016%2fj.baae.2016.06.003&partnerID=40&md5=53ceaa8f823a1abbcdd97348a84fc4e5	University Museum, Norwegian University of Science and Technology, Trondheim, NO-7491, Norway; Norwegian Institute for Nature Research (NINA), Gaustadalléen 21, Oslo, NO-0349, Norway; The James Hutton Institute, Craigiebuckler, Aberdeen, AB15 8QH, United Kingdom; Department of Animal and Aquacultural Sciences, Norwegian University of Life Sciences, P.O. Box 5003, Ås, NO-1432, Norway; Norwegian Un…	Austrheim G., University Museum, Norwegian University of Science and Technology, Trondheim, NO-7491, Norway; Speed J.D.M., University Museum, Norwegian University of Science and Technology, Trondheim, NO-7491, Norway; Evju M., Norwegian Institute for Nature Research (NINA), Gaustadalléen 21, Oslo, NO-0349, Norway; Hester A., The James Hutton Institute, Craigiebuckler, Aberdeen, AB15 8QH, United K…	Domestic livestock drives ecosystem changes in many of the world's mountain regions, and can be the dominant influence on soil, habitat and wildlife dynamics. Grazing impacts on ecosystem services (ES) vary according to densities of sheep, but an ES framework accounting for these is lacking. We devised an experiment to evaluate synergies and trade-offs of ESs and components of biodiversity affect…	Ecosystem services; Herbivory; Livestock; Management; Optimal stocking levels; Overgrazing; Threshold	G. Austrheim; University Museum, Norwegian University of Science and Technology, Trondheim, NO-7491, Norway; email: gunnar.austrheim@ntnu.no	English	Article	Final	All Open Access; Green Open Access	Scopus	2-s2.0-84992200961
Badgery W.B.; Kemp D.; Yingjun Z.; Zhongwu W.; Guodong H.; Fujiang H.; Nan L.; Michalk D.; Behrendt K.	Badgery, Warwick B. (8839146100); Kemp, David (7202672167); Yingjun, Zhang (57507847800); Zhongwu, Wang (57220647170); Guodong, Han (14060285900); Fujiang, Hou (7007178619); Nan, Liu (57220633110); Michalk, David (7006004048); Behrendt, Karl (14022448800)	8839146100; 7202672167; 57507847800; 57220647170; 14060285900; 7007178619; 57220633110; 7006004048; 14022448800	Optimising grazing for livestock production and environmental benefits in Chinese grasslands	2020	Rangeland Journal	42	5		347	358	11	14	10.1071/RJ20049	https://www.scopus.com/inward/record.uri?eid=2-s2.0-85093983277&doi=10.1071%2fRJ20049&partnerID=40&md5=256380a75ba6353aa5e7e23a00f5df2a	NSW Department of Primary Industries, Agricultural Research Institute, Orange, 2800, NSW, Australia; Charles Sturt University, Graham Centre for Agricultural Innovation, Orange, 2800, NSW, Australia; China Agricultural University, College of Grassland Science and Technology, Beijing, China; Inner Mongolia Agricultural University, College of Grassland, Resources and Environment, Hohhot, Inner Mong…	Badgery W.B., NSW Department of Primary Industries, Agricultural Research Institute, Orange, 2800, NSW, Australia, Charles Sturt University, Graham Centre for Agricultural Innovation, Orange, 2800, NSW, Australia; Kemp D., Charles Sturt University, Graham Centre for Agricultural Innovation, Orange, 2800, NSW, Australia; Yingjun Z., China Agricultural University, College of Grassland Science and T…	Overgrazing has extensively degraded Chinese grasslands. A reduction in stocking rate of 30-50% below the district averages is required to increase the profitability of livestock production and protect vital ecosystem services such as mitigation of greenhouse gases (GHG). Grazing experiments located in the desert steppe, typical steppe and alpine meadow verified the influence of stocking rate and…	alpine meadow; desert steppe; ecosystem services; grassland composition; grazing management; greenhouse gases; sheep production; typical steppe	W.B. Badgery; NSW Department of Primary Industries, Agricultural Research Institute, Orange, 2800, Australia; email: warwick.badgery@dpi.nsw.gov.au	English	Article	Final	All Open Access; Green Open Access; Hybrid Gold Open Access	Scopus	2-s2.0-85093983277
Barnaud C.; Couix N.	Barnaud, Cécile (23048599300); Couix, Nathalie (6506505694)	23048599300; 6506505694	The multifunctionality of mountain farming: Social constructions and local negotiations behind an apparent consensus	2020	Journal of Rural Studies	73			34	45	11	26	10.1016/j.jrurstud.2019.11.012	https://www.scopus.com/inward/record.uri?eid=2-s2.0-85075578314&doi=10.1016%2fj.jrurstud.2019.11.012&partnerID=40&md5=2f132e61db37097846384157f7cf5cdf	UMR Dynafor, INRA, Université de Toulouse, Castanet Tolosan, 31326, France; UMR AGIR, INRA, Université de Toulouse, Castanet Tolosan, 31326, France	Barnaud C., UMR Dynafor, INRA, Université de Toulouse, Castanet Tolosan, 31326, France; Couix N., UMR AGIR, INRA, Université de Toulouse, Castanet Tolosan, 31326, France	The multifunctionality of agriculture is often understood as a normative political notion aimed at fostering the sustainable development of rural areas. Considering it as a locally, socially-constructed concept, the objective of this paper is to analyse how the idea of agricultural multifunctionality was appropriated, re-constructed and negotiated in local arenas dedicated to land-use management.…	Ecosystem services; Land abandonment; Political ecology; Post-productivism; Power relations; Rewilding	C. Barnaud; UMR Dynafor, INRA, Castanet Tolosan, Chemin de Borde Rouge, 31326, France; email: cecile.barnaud@inra.fr	English	Article	Final	All Open Access; Bronze Open Access	Scopus	2-s2.0-85075578314
Bernués A.; Ruiz R.; Olaizola A.; Villalba D.; Casasús I.	Bernués, A. (8730717500); Ruiz, R. (7202847825); Olaizola, A. (6507327775); Villalba, D. (6602927276); Casasús, I. (55909349500)	8730717500; 7202847825; 6507327775; 6602927276; 55909349500	Sustainability of pasture-based livestock farming systems in the European Mediterranean context: Synergies and trade-offs	2011	Livestock Science	139	45323		44	57	13	293	10.1016/j.livsci.2011.03.018	https://www.scopus.com/inward/record.uri?eid=2-s2.0-79957995269&doi=10.1016%2fj.livsci.2011.03.018&partnerID=40&md5=76043b5c0a1cd634269b894b6896db64	Centro de Investigación y Tecnología Agroalimentaria de Aragón, 50059 Zaragoza, Avda. Montañana 930, Spain; NEIKER Tecnalia, Granja Modelo de Arkaute, 01192 Arkaute, Alava, Carretera N-1, Km 355, Spain; Universidad de Zaragoza, Facultad de Veterinaria, 50013 Zaragoza, Miguel Servet 177, Spain; Universitat de Lleida, Escuela Técnica Superior de Ingeniería Agraria, 25198 Lleida, Avda. Rovira Roure …	Bernués A., Centro de Investigación y Tecnología Agroalimentaria de Aragón, 50059 Zaragoza, Avda. Montañana 930, Spain; Ruiz R., NEIKER Tecnalia, Granja Modelo de Arkaute, 01192 Arkaute, Alava, Carretera N-1, Km 355, Spain; Olaizola A., Universidad de Zaragoza, Facultad de Veterinaria, 50013 Zaragoza, Miguel Servet 177, Spain; Villalba D., Universitat de Lleida, Escuela Técnica Superior de Ingeni…	The sustainability of livestock farming systems (LFS) in relation to global concerns about climate change, population dynamics and the quality of the agro-ecosystem services that are provided to society and their trade-offs has become a fundamental issue for public and scientific debate. However, LFS differ widely in terms of the use of resources, degree of intensification, species and orientatio…	Adaptation; Beef; Economics; Environment; Labor; Meat sheep	A. Bernués; Centro de Investigación y Tecnología Agroalimentaria de Aragón, 50059 Zaragoza, Avda. Montañana 930, Spain; email: abernues@aragon.es	English	Article	Final		Scopus	2-s2.0-79957995269
Bernués A.; Tenza-Peral A.; Gómez-Baggethun E.; Clemetsen M.; Eik L.O.; Martín-Collado D.	Bernués, A. (8730717500); Tenza-Peral, A. (52564442900); Gómez-Baggethun, E. (24175588700); Clemetsen, M. (6506819503); Eik, L.O. (8372884600); Martín-Collado, D. (55240159600)	8730717500; 52564442900; 24175588700; 6506819503; 8372884600; 55240159600	Targeting best agricultural practices to enhance ecosystem services in European mountains	2022	Journal of Environmental Management	316		115255				14	10.1016/j.jenvman.2022.115255	https://www.scopus.com/inward/record.uri?eid=2-s2.0-85129958358&doi=10.1016%2fj.jenvman.2022.115255&partnerID=40&md5=99ae646990128fad68dbb9859fef36ac	Departamento de Ciencia Animal, Centro de Investigación y Tecnología Agroalimentaria de Aragón (CITA), Zaragoza, Spain; Instituto Agroalimentario de Aragón – IA2 (CITA-Universidad de Zaragoza), Zaragoza, Spain; Faculty of Landscape and Society, Norwegian University of Life Sciences, P.O. Box 5003, Ås, N-1432, Norway; Norwegian Institute for Nature Research (NINA), Sognsveien 68, 0855, Oslo, 0349,…	Bernués A., Departamento de Ciencia Animal, Centro de Investigación y Tecnología Agroalimentaria de Aragón (CITA), Zaragoza, Spain, Instituto Agroalimentario de Aragón – IA2 (CITA-Universidad de Zaragoza), Zaragoza, Spain; Tenza-Peral A., Departamento de Ciencia Animal, Centro de Investigación y Tecnología Agroalimentaria de Aragón (CITA), Zaragoza, Spain, Instituto Agroalimentario de Aragón – IA…	Agri-environmental policies in Europe are failing to sufficiently address ongoing environmental degradation, biodiversity decline, climate impacts, and societal demands for sustainability. To reverse this, policymakers, practitioners, and farmers need better guidance on which specific agricultural practice/s should be promoted and how to adapt current practices to reach the desired objectives. He…	Agri-environmental policy; Norway; Policy scenarios; Social valuation; Spain	E. Gómez-Baggethun; Faculty of Landscape and Society, Norwegian University of Life Sciences, P.O. Box 5003, Ås, N-1432, Norway; email: erik.gomez@nmbu.no	English	Article	Final	All Open Access; Hybrid Gold Open Access	Scopus	2-s2.0-85129958358
Berriet-Solliec M.; Lataste F.; Lépicier D.; Piguet V.	Berriet-Solliec, Marielle (21739109800); Lataste, François (57203156994); Lépicier, Denis (16307333700); Piguet, Virginie (7005112370)	21739109800; 57203156994; 16307333700; 7005112370	Environmentally and socially beneficial outcomes produced by agro-pastoral systems in the Cévennes National Park (France)	2018	Land Use Policy	78			739	747	8	8	10.1016/j.landusepol.2018.07.033	https://www.scopus.com/inward/record.uri?eid=2-s2.0-85050752996&doi=10.1016%2fj.landusepol.2018.07.033&partnerID=40&md5=2d0a3b6ee17250cb481eaf7a1f986720	CESAER, AgroSupDijon, INRA, Université Bourgogne Franche-Comté, 26 Boulevard Docteur Petitjean BP 87999, Dijon Cedex, F-21079, France; BRL Ingénierie, 1105 avenue Pierre Mendès France BP 94001, Nîmes, F-30001, France	Berriet-Solliec M., CESAER, AgroSupDijon, INRA, Université Bourgogne Franche-Comté, 26 Boulevard Docteur Petitjean BP 87999, Dijon Cedex, F-21079, France; Lataste F., BRL Ingénierie, 1105 avenue Pierre Mendès France BP 94001, Nîmes, F-30001, France; Lépicier D., CESAER, AgroSupDijon, INRA, Université Bourgogne Franche-Comté, 26 Boulevard Docteur Petitjean BP 87999, Dijon Cedex, F-21079, France; P…	The Cévennes National Park in the South of France is a major and viable example of Mediterranean ancestral agro-pastoralism that represents the relationship between agro-pastoral systems and their biophysical environment. These characteristics are recognized by a UNESCO label. Nevertheless, this medieval heritage is endangered by short-term agricultural economic strategies aiming to boost competi…	Ecosystem services; Mediterranean agro-forest land management; Public goods; Rural policies; Sustainable development	M. Berriet-Solliec; CESAER, AgroSupDijon, INRA, Université Bourgogne Franche-Comté, Dijon Cedex, 26 Boulevard Docteur Petitjean BP 87999, F-21079, France; email: marielle.berriet-solliec@agrosupdijon.fr	English	Article	Final		Scopus	2-s2.0-85050752996
Bertolozzi-Caredio D.; Garrido A.; Soriano B.; Bardaji I.	Bertolozzi-Caredio, Daniele (57216612713); Garrido, Alberto (7102279607); Soriano, Barbara (57040949100); Bardaji, Isabel (8678707800)	57216612713; 7102279607; 57040949100; 8678707800	Implications of alternative farm management patterns to promote resilience in extensive sheep farming. A Spanish case study	2021	Journal of Rural Studies	86			633	644	11	10	10.1016/j.jrurstud.2021.08.007	https://www.scopus.com/inward/record.uri?eid=2-s2.0-85112714461&doi=10.1016%2fj.jrurstud.2021.08.007&partnerID=40&md5=5ca8a2716e0d2492ed3d6f3b3388237e	CEIGRAM Department – Universidad Politécnica de Madrid, Calle Senda del rey, 13, Madrid, 28040, Spain	Bertolozzi-Caredio D., CEIGRAM Department – Universidad Politécnica de Madrid, Calle Senda del rey, 13, Madrid, 28040, Spain; Garrido A., CEIGRAM Department – Universidad Politécnica de Madrid, Calle Senda del rey, 13, Madrid, 28040, Spain; Soriano B., CEIGRAM Department – Universidad Politécnica de Madrid, Calle Senda del rey, 13, Madrid, 28040, Spain; Bardaji I., CEIGRAM Department – Universida…	The vulnerability of extensive sheep systems in marginal areas, and their capacity to deliver important socio-economic functions and ecosystem services, can be studied through the lens of resilience theory. This research aims to explore how alternative farm management patterns contribute to build resilience in the extensive sheep farming system of Huesca, northeaster Spain. The methodology is bas…	Adaptability; Content analysis; In-depth interviews; Resilience attributes; Robustness; Transformability	D. Bertolozzi-Caredio; Madrid, Calle de Santovenia, 16, 28008, Spain; email: daniele.bertolozzi@upm.es	English	Article	Final	All Open Access; Hybrid Gold Open Access	Scopus	2-s2.0-85112714461
Beschta R.L.; Boone Kauffman J.; Dobkin D.S.; Ellsworth L.M.	Beschta, Robert L. (7004624548); Boone Kauffman, J. (7101692863); Dobkin, David S. (7005239379); Ellsworth, Lisa M. (36695916600)	7004624548; 7101692863; 7005239379; 36695916600	Long-term livestock grazing alters aspen age structure in the northwestern Great Basin	2014	Forest Ecology and Management	329			30	36	6	9	10.1016/j.foreco.2014.06.017	https://www.scopus.com/inward/record.uri?eid=2-s2.0-84903837836&doi=10.1016%2fj.foreco.2014.06.017&partnerID=40&md5=653b35d17f8272308c063339aa6482fb	Department of Forest Ecosystems and Society, Oregon State University, Corvallis, OR 97331, United States; Department of Fisheries and Wildlife, Oregon State University, Corvallis, OR 97331, United States; Greater Hart-Sheldon Conservation Fund, Bend, OR 97702, 15 S.W. Colorado Avenue, Suite 300, United States	Beschta R.L., Department of Forest Ecosystems and Society, Oregon State University, Corvallis, OR 97331, United States; Boone Kauffman J., Department of Fisheries and Wildlife, Oregon State University, Corvallis, OR 97331, United States; Dobkin D.S., Greater Hart-Sheldon Conservation Fund, Bend, OR 97702, 15 S.W. Colorado Avenue, Suite 300, United States; Ellsworth L.M., Department of Fisheries a…	We determined the age structure of quaking aspen (Populus tremuloides) over the period 1850-2009 in Hart Mountain National Antelope Refuge riparian areas to evaluate potential influences of (a) livestock herbivory and (b) climate on aspen demography. We found a significant decline in aspen recruitment (p<. 0.05) in the late 1800s, coincident with the onset of high levels of Euro-American livestoc…	Aspen age structure; Climate; Ecosystem recovery; Great Basin; Hart Mountain National Antelope Refuge; Livestock grazing	R.L. Beschta; Department of Forest Ecosystems and Society, Oregon State University, Corvallis, OR 97331, United States; email: robert.beschta@oregonstate.edu	English	Article	Final		Scopus	2-s2.0-84903837836
Bueno C.G.; Barrio I.C.; García-González R.; Alados C.L.; Gómez-García D.	Bueno, C.G. (34879367800); Barrio, I.C. (34879535200); García-González, R. (56277453400); Alados, C.L. (7004322831); Gómez-García, D. (7004749020)	34879367800; 34879535200; 56277453400; 7004322831; 7004749020	Assessment of wild boar rooting on ecological and pastoral values of alpine pyrenean grasslands	2011	Pirineos		166		51	67	16	12	10.3989/Pirineos.2011.166003	https://www.scopus.com/inward/record.uri?eid=2-s2.0-80052497478&doi=10.3989%2fPirineos.2011.166003&partnerID=40&md5=59faaa2f2abc1b29e2569da69045c430	Pyrenean Institute of Ecology, Spanish National Research Council (CSIC), Jaca 22700, Huesca, Avda. Regmto. Galicia, s/n, Spain; Departament of Zoology, University of Córdoba, Campus de Rabanales, 14071, Córdoba, Spain; Pyrenean Institute of Ecology, Spanish National Research Council (CSIC), 50192 Zaragoza, Avda. Montañana 1005, Spain	Bueno C.G., Pyrenean Institute of Ecology, Spanish National Research Council (CSIC), Jaca 22700, Huesca, Avda. Regmto. Galicia, s/n, Spain; Barrio I.C., Pyrenean Institute of Ecology, Spanish National Research Council (CSIC), Jaca 22700, Huesca, Avda. Regmto. Galicia, s/n, Spain, Departament of Zoology, University of Córdoba, Campus de Rabanales, 14071, Córdoba, Spain; García-González R., Pyrenea…	Wild boar rooting is nowadays one of the main disturbances in Pyrenean alpine grasslands. Its consequences for the ecosystem are not perfectly understood yet despite alpine grasslands in the Pyrenees have an important economic role and a priority conservation interest. The ecosystem services of this habitat lay mainly on pastoral and ecological values that wild boar rooting seems to affect. In th…	Disturbance assessment; Multi-scale evaluation; Ordesa and Monte Perdido National Park; Sus scrofa	C.G. Bueno; Pyrenean Institute of Ecology, Spanish National Research Council (CSIC), Jaca 22700, Huesca, Avda. Regmto. Galicia, s/n, Spain; email: cgbuenog@gmail.com	English	Article	Final	All Open Access; Gold Open Access	Scopus	2-s2.0-80052497478
Byakagaba P.; Egeru A.; Barasa B.; Briske D.D.	Byakagaba, Patrick (26535454200); Egeru, Anthony (55195948500); Barasa, Bernard (37067068600); Briske, David D. (6701699872)	26535454200; 55195948500; 37067068600; 6701699872	Uganda’s rangeland policy: intentions, consequences and opportunities	2018	Pastoralism	8	1	7				16	10.1186/s13570-017-0111-3	https://www.scopus.com/inward/record.uri?eid=2-s2.0-85042931507&doi=10.1186%2fs13570-017-0111-3&partnerID=40&md5=902a86a05adcf41a5fec00ba64e5455b	Department of Environmental Management, Makerere University, P.O Box 7062, Kampala, Uganda; Regional Universities Forum for Capacity Building in Agriculture (RUFORUM), P.O. Box 16811, Wandegeya, Kampala, Uganda; Department of Ecosystem Science and Management, Texas A&M University, College Station, 77843, TX, United States	Byakagaba P., Department of Environmental Management, Makerere University, P.O Box 7062, Kampala, Uganda; Egeru A., Department of Environmental Management, Makerere University, P.O Box 7062, Kampala, Uganda, Regional Universities Forum for Capacity Building in Agriculture (RUFORUM), P.O. Box 16811, Wandegeya, Kampala, Uganda; Barasa B., Department of Environmental Management, Makerere University,…	This paper analyses Uganda’s rangeland policies and their ecological and socio-economic consequences, beginning in pre-colonial times. The paper interrogates what informed these policies, their objectives and outcomes that have been realized. Policy actions are recommended to correct the deficiencies identified in the analysis. This analysis shows that policies were based on western European reso…	Colonial; Disruption; Encroachment; Pastoralists; Regulations; Uganda	P. Byakagaba; Department of Environmental Management, Makerere University, Kampala, P.O Box 7062, Uganda; email: byakagaba@caes.mak.ac.ug	English	Review	Final	All Open Access; Gold Open Access	Scopus	2-s2.0-85042931507
Castro J.; Castro M.; Gómez-Sal A.	Castro, José (56055469300); Castro, Marina (56612728000); Gómez-Sal, Antonio (6602583777)	56055469300; 56612728000; 6602583777	Changes on the Climatic Edge: Adaptation of and Challenges to Pastoralism in Montesinho (Northern Portugal)	2021	Mountain Research and Development	41	4		R29	R37	8	3	10.1659/MRD-JOURNAL-D-21-00010.1	https://www.scopus.com/inward/record.uri?eid=2-s2.0-85122392976&doi=10.1659%2fMRD-JOURNAL-D-21-00010.1&partnerID=40&md5=4498ed712a169e46bbf8976239f381a1	Instituto Politécnico de Bragança, Campus de Santa Apolónia, Bragança, 5300-253, Portugal; Centro de Investigação de Montanha (CIMO), Instituto Politécnico de Bragança, Campus de Santa Apolónia, Bragança, 5300-253, Portugal; FORECO - Forest Ecology and Restoration Group, Department of Life Sciences, Universidad de Alcalá, Ctra. Madrid-Barcelona Km 33.600 Alcalá de Henares, Madrid, 28805, Spain; G…	Castro J., Instituto Politécnico de Bragança, Campus de Santa Apolónia, Bragança, 5300-253, Portugal; Castro M., Centro de Investigação de Montanha (CIMO), Instituto Politécnico de Bragança, Campus de Santa Apolónia, Bragança, 5300-253, Portugal; Gómez-Sal A., FORECO - Forest Ecology and Restoration Group, Department of Life Sciences, Universidad de Alcalá, Ctra. Madrid-Barcelona Km 33.600 Alcalá…	Mountain areas are sensitive to changes in precipitation and temperature, which significantly impact traditional pastoralist communities, their economy, and their lifestyle. Alarming climate change scenarios justify the investigation of the ecological and socioeconomic vulnerabilities that characterize Portugal's mountain regions. This work explores how the traditional production systems of small…	Ivlev's selectivity index ; landscape change ; Mediterranean mountains ; pastoral routes ; sheep and goats	M. Castro; Centro de Investigação de Montanha (CIMO), Instituto Politécnico de Bragança, Campus de Santa Apolónia, Bragança, 5300-253, Portugal; email: marina.castro@ipb.pt	English	Article	Final	All Open Access; Gold Open Access	Scopus	2-s2.0-85122392976
Cavalletti B.; Corsi M.; Lagomarsino E.	Cavalletti, Barbara (6504616205); Corsi, Matteo (56282602800); Lagomarsino, Elena (57216176652)	6504616205; 56282602800; 57216176652	A payment scheme for the ecosystem services of mountain grasslands embedded in dairy products	2023	Journal of Cleaner Production	389		136026				0	10.1016/j.jclepro.2023.136026	https://www.scopus.com/inward/record.uri?eid=2-s2.0-85146636272&doi=10.1016%2fj.jclepro.2023.136026&partnerID=40&md5=d71563ec186d3d82d776ee5cc6ee5da1	Department of Economics, University of Genoa, Italy; Department of Economics, University of Salerno, Italy	Cavalletti B., Department of Economics, University of Genoa, Italy; Corsi M., Department of Economics, University of Genoa, Italy; Lagomarsino E., Department of Economics, University of Salerno, Italy	Mountain pastures and meadows have been disappearing at a steady pace from the Italian Alpine and Apennine regions for the last century. Livestock farms and pastoral activities have traditionally contributed to preserving them, but they are facing increasingly adverse socio-economic and climatic trends The aim of the paper is to explore the economic feasibility of a payment scheme for grassland-b…	Discrete choice experiment; Local policy; Mountain pastures; Sustainable farming	E. Lagomarsino; Department of Economics, University of Salerno, Italy; email: elagomarsino@unisa.it	English	Article	Final	All Open Access; Hybrid Gold Open Access	Scopus	2-s2.0-85146636272
Celaya R.; Ferreira L.M.M.; Lorenzo J.M.; Echegaray N.; Crecente S.; Serrano E.; Busqué J.	Celaya, Rafael (55883291200); Ferreira, Luis M. M. (35550685500); Lorenzo, José M. (57195195602); Echegaray, Noemí (56239603800); Crecente, Santiago (36894423600); Serrano, Emma (7103238419); Busqué, Juan (15739162700)	55883291200; 35550685500; 57195195602; 56239603800; 36894423600; 7103238419; 15739162700	Livestock Management for the Delivery of Ecosystem Services in Fire-Prone Shrublands of Atlantic Iberia	2022	Sustainability (Switzerland)	14	5	2775				14	10.3390/su14052775	https://www.scopus.com/inward/record.uri?eid=2-s2.0-85125789565&doi=10.3390%2fsu14052775&partnerID=40&md5=67f097e3a8ff9ed5ce39ca5bee03262d	Servicio Regional de Investigación y Desarrollo Agroalimentario (SERIDA), Área de Sistemas de Producción Animal, Asturias, Villaviciosa, 33300, Spain; Centre for the Research and Technology of Agro-Environmental and Biological Sciences, University of Trás-os-Montes and Alto Douro (UTAD-CITAB), Vila Real, 5000-801, Portugal; Centro Tecnológico de la Carne de Galicia, Ourense, San Cibrao das Viñas,…	Celaya R., Servicio Regional de Investigación y Desarrollo Agroalimentario (SERIDA), Área de Sistemas de Producción Animal, Asturias, Villaviciosa, 33300, Spain; Ferreira L.M.M., Centre for the Research and Technology of Agro-Environmental and Biological Sciences, University of Trás-os-Montes and Alto Douro (UTAD-CITAB), Vila Real, 5000-801, Portugal; Lorenzo J.M., Centro Tecnológico de la Carne …	In the northwest of the Iberian Peninsula, characterized by its humid climate, large rural areas are being abandoned, mostly in less-favoured areas covered by heathlands, which present a low nutritive quality for livestock production. The high combustibility of these shrublands is driving a high wildfire incidence with negative environmental and economic effects. In this review, some aspects on w…	Animal production; Biodiversity; Grazing system; Heathland; Herbivore; Local breed	R. Celaya; Servicio Regional de Investigación y Desarrollo Agroalimentario (SERIDA), Área de Sistemas de Producción Animal, Villaviciosa, Asturias, 33300, Spain; email: rcelaya@serida.org	English	Review	Final	All Open Access; Gold Open Access	Scopus	2-s2.0-85125789565
Cerrato M.; Iasi A.; Di Bennardo F.; Pergola M.	Cerrato, Michele (57211472004); Iasi, Allegra (58296988400); Di Bennardo, Federica (57224145004); Pergola, Maria (55538207800)	57211472004; 58296988400; 57224145004; 55538207800	Evaluation of the Economic and Environmental Sustainability of Livestock Farms in Inland Areas	2023	Agriculture (Switzerland)	13	9	1708				2	10.3390/agriculture13091708	https://www.scopus.com/inward/record.uri?eid=2-s2.0-85172080290&doi=10.3390%2fagriculture13091708&partnerID=40&md5=524ed8d9758080015b19aec04cc27209	Degree Course of Agriculture, Dipartimento di Farmacia, Università degli Studi di Salerno, Via Giovanni Paolo II 132, Fisciano, 84084, Italy	Cerrato M., Degree Course of Agriculture, Dipartimento di Farmacia, Università degli Studi di Salerno, Via Giovanni Paolo II 132, Fisciano, 84084, Italy; Iasi A., Degree Course of Agriculture, Dipartimento di Farmacia, Università degli Studi di Salerno, Via Giovanni Paolo II 132, Fisciano, 84084, Italy; Di Bennardo F., Degree Course of Agriculture, Dipartimento di Farmacia, Università degli Studi…	The present research aimed to evaluate the economic and environmental sustainability of livestock farms in inland areas of the Cilento, Vallo di Diano and Alburni National Park (Southern Italy) and the convenience and possibility of activating forms of local economies. The study involved three types of grazing husbandries: one with only sheep and goats; one with only cattle; and one mixed, namely…	animal husbandry; life cycle assessment; livelihood; profitability; rural development; rural household	M. Pergola; Degree Course of Agriculture, Dipartimento di Farmacia, Università degli Studi di Salerno, Fisciano, Via Giovanni Paolo II 132, 84084, Italy; email: mpergola@unisa.it	English	Article	Final	All Open Access; Gold Open Access	Scopus	2-s2.0-85172080290
Cheng H.; Jin B.-C.; Luo K.; Zhang X.-L.; Pei J.-Y.; Zhang Y.-H.; Han L.-Q.; Tang J.-Q.; Li F.-M.; Sun G.-J.; Ben Wu X.	Cheng, Hua (57189690569); Jin, Bao-Cheng (36139669800); Luo, Kai (57641145300); Zhang, Xue-Li (56597425800); Pei, Jiu-Ying (57193543895); Zhang, Yong-Hong (57222641036); Han, Li-Qin (57209071318); Tang, Jia-Qi (57222633166); Li, Feng-Min (7406054186); Sun, Guo-Jun (25645043700); Ben Wu, X. (57200515675)	57189690569; 36139669800; 57641145300; 56597425800; 57193543895; 57222641036; 57209071318; 57222633166; 7406054186; 25645043700; 57200515675	Seasonal resource selection of free-ranging Zhongwei goats in the semi-arid grassland	2023	Animal	17	10	100972				0	10.1016/j.animal.2023.100972	https://www.scopus.com/inward/record.uri?eid=2-s2.0-85172176541&doi=10.1016%2fj.animal.2023.100972&partnerID=40&md5=022feb6d8193ee6abdf84a5984afcca7	School of Tourism, Henan Normal University, Xinxiang, 453007, China; Institute of Arid Agroecology, State Key Laboratory of Grassland Agro-Ecosystem, School of Life Sciences, Lanzhou University, Lanzhou, 730000, China; College of Animal Science, Guizhou University, Guiyang, 550025, China; College of Water Conservancy Science & Engineering, Zhengzhou University, Zhengzhou, 450001, China; Departmen…	Cheng H., School of Tourism, Henan Normal University, Xinxiang, 453007, China, Institute of Arid Agroecology, State Key Laboratory of Grassland Agro-Ecosystem, School of Life Sciences, Lanzhou University, Lanzhou, 730000, China; Jin B.-C., College of Animal Science, Guizhou University, Guiyang, 550025, China; Luo K., Institute of Arid Agroecology, State Key Laboratory of Grassland Agro-Ecosystem,…	Goats rarely move and forage randomly. They tend to move in ways generally influenced by biotic and abiotic factors, respectively. However, few studies have explored the foraging behaviour of goats in the absence of predation and human disturbance. Based on step selection function modelling framework, Normalised Difference Vegetation Index, vegetation surveys, and Global Positioning System tracki…	Forage preference; Forage quantity; Foraging strategy; Movement pattern; Resource selection	H. Cheng; School of Tourism, Henan Normal University, Xinxiang, 453007, China; email: chenghua@htu.edu.cn	English	Article	Final	All Open Access; Gold Open Access	Scopus	2-s2.0-85172176541
Choudhary D.K.; Garkoti S.C.	Choudhary, Deepak Kumar (58574980500); Garkoti, Satish Chandra (6701838899)	58574980500; 6701838899	Transhumant pastoralism in Indian western Himalaya: traditional ecological knowledge and contemporary practices	2024	International Journal of Sustainable Development and World Ecology	31	1		57	70	13	1	10.1080/13504509.2023.2254273	https://www.scopus.com/inward/record.uri?eid=2-s2.0-85171149558&doi=10.1080%2f13504509.2023.2254273&partnerID=40&md5=0fb0098e67563160f6fd032554c6952b	School of Environmental Sciences, Jawaharlal Nehru University, New Delhi, India	Choudhary D.K., School of Environmental Sciences, Jawaharlal Nehru University, New Delhi, India; Garkoti S.C., School of Environmental Sciences, Jawaharlal Nehru University, New Delhi, India	Transhumant pastoralism guided by traditional ecological knowledge (TEK) helps people in adapting to extreme biophysical conditions and remoteness in the high-altitude region of the western Himalaya. However, the age-old practice is currently under threat due to changes in socioeconomic, policy and environmental conditions, which may lead to erosion of pastoralism-related TEK. This study was unde…	ethnoveterinary practice; Kinnaura; Livelihoods; livestock; pastures; social-ecological systems	S.C. Garkoti; School of Environmental Sciences, Jawaharlal Nehru University, New Delhi, 110 067, India; email: sgarkoti@yahoo.com	English	Article	Final		Scopus	2-s2.0-85171149558
Clark C.; Thompson P.	Clark, Chris (57216349655); Thompson, Pat (7403220389)	57216349655; 7403220389	Balancing the needs of food production, farming and nature in the UK uplands	2018	Farming, Food and Nature: Respecting Animals, People and the Environment				116	122	6	0	10.4324/9781351011013-16	https://www.scopus.com/inward/record.uri?eid=2-s2.0-85083234320&doi=10.4324%2f9781351011013-16&partnerID=40&md5=e111babd95623c49386924ede7523c33	Yorkshire Dales National Park Authority, United Kingdom; Royal Society for the Protection of Birds (RSPB), United Kingdom	Clark C., Yorkshire Dales National Park Authority, United Kingdom; Thompson P., Royal Society for the Protection of Birds (RSPB), United Kingdom	The UK uplands provide society with a range of important goods and services (so called ecosystem services). Despite their wild appearance, people have modified the uplands over millennia. Today, the uplands are home to sparsely populated communities and internationally important habitats and species, including semi-natural habitats (pastures and meadows) formed and sustained by generations of liv…			English	Book chapter	Final		Scopus	2-s2.0-85083234320
Costamagna C.; Merlino V.M.; Borra D.; Baima L.; Cornale P.; Battaglini L.M.	Costamagna, Chiara (56681963500); Merlino, Valentina Maria (55599026200); Borra, Danielle (57201290439); Baima, Lorenzo (59141366600); Cornale, Paolo (25649239200); Battaglini, Luca Maria (12808346500)	56681963500; 55599026200; 57201290439; 59141366600; 25649239200; 12808346500	Enhancing the socio-cultural valuation of ecosystem services in Mountain animal production: a case study from piedmont’s alpine valley (North-west Italy)	2024	Italian Journal of Animal Science	23	1		842	858	16	0	10.1080/1828051X.2024.2360583	https://www.scopus.com/inward/record.uri?eid=2-s2.0-85194827596&doi=10.1080%2f1828051X.2024.2360583&partnerID=40&md5=bc7d22c279efc4b38107700e957c69c3	Department of Agricultural, Forest and Food Sciences, University of Turin, Grugliasco, Italy	Costamagna C., Department of Agricultural, Forest and Food Sciences, University of Turin, Grugliasco, Italy; Merlino V.M., Department of Agricultural, Forest and Food Sciences, University of Turin, Grugliasco, Italy; Borra D., Department of Agricultural, Forest and Food Sciences, University of Turin, Grugliasco, Italy; Baima L., Department of Agricultural, Forest and Food Sciences, University of …	The Italian Alpine region has a long-standing connection between the binary system of the tourism industry and silvopastoral sectors that offer different economic, ecological, and cultural benefits. This research investigates the perception of ecosystem services (ES) provided by mountain animal production among tourists in a specific mountain area (Upper Ellero Valley, North-West Italy). A total …	alpine pasture; Alpine tourism; cluster analysis; hikers; local breed; mountain livestock farming; principal component analysis; valorisation	V.M. Merlino; Department of Agricultural, Forest and Food Sciences, University of Turin, Grugliasco, Italy; email: valentina.merlino@unito.it	English	Article	Final	All Open Access; Gold Open Access	Scopus	2-s2.0-85194827596
Cruz Moriana V.; Mancilla-Leytón J.M.; Mena Y.; Ruiz Morales F.D.A.	Cruz Moriana, Verónica (58879993200); Mancilla-Leytón, Juan Manuel (36562077000); Mena, Yolanda (6507231031); Ruiz Morales, Francisco de Asís (57196746864)	58879993200; 36562077000; 6507231031; 57196746864	Identification of the Multifunctionality of Andalusian Autochthonous Pastoral Livestock Breeds at the Farm Level	2024	Agriculture (Switzerland)	14	4	558				1	10.3390/agriculture14040558	https://www.scopus.com/inward/record.uri?eid=2-s2.0-85191397123&doi=10.3390%2fagriculture14040558&partnerID=40&md5=f0110ac01065db49c305ccafd4fe7044	Centro IFAPA Camino de Purchil, Granada, 18004, Spain; Departamento de Biología Vegetal y Ecología, Facultad de Biología, Universidad de Sevilla, Sevilla, 41012, Spain; Departamento de Agronomía, Escuela Técnica Superior de Ingeniería Agronómica, Universidad de Sevilla, Sevilla, 41013, Spain	Cruz Moriana V., Centro IFAPA Camino de Purchil, Granada, 18004, Spain; Mancilla-Leytón J.M., Departamento de Biología Vegetal y Ecología, Facultad de Biología, Universidad de Sevilla, Sevilla, 41012, Spain; Mena Y., Departamento de Agronomía, Escuela Técnica Superior de Ingeniería Agronómica, Universidad de Sevilla, Sevilla, 41013, Spain; Ruiz Morales F.D.A., Centro IFAPA Camino de Purchil, Gran…	The multifunctionality of agricultural and livestock systems is a pivotal attribute that should be considered when formulating rural policies, as it serves as a significant source of income for those managing these systems in their respective areas. The objective of this work was to quantify the farm-level multifunctionality of extensive livestock systems with local meat breeds (cattle, sheep and…	ecosystem services; gender equality; protected natural areas; survey	J.M. Mancilla-Leytón; Departamento de Biología Vegetal y Ecología, Facultad de Biología, Universidad de Sevilla, Sevilla, 41012, Spain; email: jmancilla@us.es	English	Article	Final	All Open Access; Gold Open Access	Scopus	2-s2.0-85191397123
Dai X.; Li B.; Zheng H.; Yang Y.; Yang Z.; Peng C.	Dai, Xuhuan (57200756219); Li, Bo (57223792239); Zheng, Hua (8253975000); Yang, Yanzheng (56311694800); Yang, Zihan (57200755130); Peng, Chenchen (57226004588)	57200756219; 57223792239; 8253975000; 56311694800; 57200755130; 57226004588	Can sedentarization decrease the dependence of pastoral livelihoods on ecosystem services?	2023	Ecological Economics	203		107612				6	10.1016/j.ecolecon.2022.107612	https://www.scopus.com/inward/record.uri?eid=2-s2.0-85138657133&doi=10.1016%2fj.ecolecon.2022.107612&partnerID=40&md5=eb95b8787a853c1fb2e950c2bb1eae9c	School of Natural Resources, Faculty of Geographical Science, Beijing Normal University, Beijing, 100875, China; State Key Laboratory of Urban and Regional Ecology, Research Center for Eco-Environmental Sciences, Chinese Academy of Sciences, Beijing, 100085, China	Dai X., School of Natural Resources, Faculty of Geographical Science, Beijing Normal University, Beijing, 100875, China, State Key Laboratory of Urban and Regional Ecology, Research Center for Eco-Environmental Sciences, Chinese Academy of Sciences, Beijing, 100085, China; Li B., School of Natural Resources, Faculty of Geographical Science, Beijing Normal University, Beijing, 100875, China; Zheng…	Seasonal migration is a widely distributed livelihood strategy in pastoral regions worldwide. To improve livelihood levels and prevent grassland degradation, sedentarization has been broadly adopted. However, the dependence of pastoral livelihoods on ecosystem services after settlement has scarcely been studied. Here, we develop a new framework to visualize the contributions of grassland ecosyste…	Ecosystem management; Ecosystem service dependence; Household comparison; Pastoral livelihoods; Sedentarization	B. Li; School of Natural Resources, Faculty of Geographical Science, Beijing Normal University, Beijing, 100875, China; email: libo@bnu.edu.cn	English	Article	Final		Scopus	2-s2.0-85138657133
Darnhofer I.; Schermer M.; Steinbacher M.; Gabillet M.; Daugstad K.	Darnhofer, Ika (6508282085); Schermer, Markus (6602124191); Steinbacher, Melanie (54781782800); Gabillet, Marine (57164046500); Daugstad, Karoline (21233596100)	6508282085; 6602124191; 54781782800; 57164046500; 21233596100	Preserving permanent mountain grasslands in Western Europe: Why are promising approaches not implemented more widely?	2017	Land Use Policy	68			306	315	9	20	10.1016/j.landusepol.2017.08.005	https://www.scopus.com/inward/record.uri?eid=2-s2.0-85029178715&doi=10.1016%2fj.landusepol.2017.08.005&partnerID=40&md5=c1f81f75ae5fe66888e4de18ef01f6c8	University of Natural Resources and Life Sciences, Vienna, Feistmantelstr. 4, Vienna, A-1180, Austria; University of Innsbruck, Universitätsstraße 15, Innsbruck, A-6020, Austria; Alpine Ecology Laboratory, UMR 5553, BP 53, Grenoble Cedex 9, F-38041, France; Norwegian University of Science and Technology, Trondheim, NO-7491, Norway	Darnhofer I., University of Natural Resources and Life Sciences, Vienna, Feistmantelstr. 4, Vienna, A-1180, Austria; Schermer M., University of Innsbruck, Universitätsstraße 15, Innsbruck, A-6020, Austria; Steinbacher M., University of Innsbruck, Universitätsstraße 15, Innsbruck, A-6020, Austria; Gabillet M., Alpine Ecology Laboratory, UMR 5553, BP 53, Grenoble Cedex 9, F-38041, France; Daugstad …	To protect grasslands and maintain the ecosystem services they provide, many European countries have been offering agri-environment measures aimed at maintaining extensive grazing by cattle, sheep or goats. Yet, despite more than two decades of agri-environment measures, semi-natural mountain pastures are still seen as threatened by abandonment and subsequent shrub encroachment. Building on a thr…	Agri-environmental schemes; Ecosystem services; Mountain grassland; Open landscapes; Single-loop and double-loop learning	I. Darnhofer; University of Natural Resources and Life Sciences, Vienna, Vienna, Feistmantelstr. 4, A-1180, Austria; email: ika.darnhofer@boku.ac.at	English	Article	Final	All Open Access; Green Open Access	Scopus	2-s2.0-85029178715
Dong S.	Dong, Shikui (7402016821)	7402016821	Himalayan grasslands: Indigenous knowledge and institutions for social innovation	2017	Environmental Sustainability from the Himalayas to the Oceans: Struggles and Innovations in China and India				99	126	27	2	10.1007/978-3-319-44037-8_5	https://www.scopus.com/inward/record.uri?eid=2-s2.0-85028887228&doi=10.1007%2f978-3-319-44037-8_5&partnerID=40&md5=4065569c924e7905c77cb88fe1b010cd	School of Environment, Beijing Normal University, Beijing, China	Dong S., School of Environment, Beijing Normal University, Beijing, China	This chapter presents the importance of the Himalayan grasslands in terms of ecosystem services provided for both upstream and downstream people and the environmental problems associated with grassland degradation in the Himalayan region. Over half of the total area of the Himalayas support about 150 million people for their livelihood in the upstream regions, and three times as many people livin…	Himalayan grasslands; Indian himalayas; Indigenous knowledge; Local institution; Nepali himalayas; Qinghai- tibetan plateau; Social innovation	S. Dong; School of Environment, Beijing Normal University, Beijing, China; email: dongshikui@sina.com	English	Book chapter	Final		Scopus	2-s2.0-85028887228
Dong S.; Shang Z.; Gao J.; Boone R.B.	Dong, Shikui (7402016821); Shang, Zhanhuan (14038234900); Gao, Jixi (57189334684); Boone, Randall B. (7004715652)	7402016821; 14038234900; 57189334684; 7004715652	Enhancing sustainability of grassland ecosystems through ecological restoration and grazing management in an era of climate change on Qinghai-Tibetan Plateau	2020	Agriculture, Ecosystems and Environment	287		106684				380	10.1016/j.agee.2019.106684	https://www.scopus.com/inward/record.uri?eid=2-s2.0-85073165857&doi=10.1016%2fj.agee.2019.106684&partnerID=40&md5=64e81f90bc1b8f01cc1727ea949a365d	State Key Laboratory of Water Environment Simulation, School of Environment, Beijing Normal University, Beijing, 100875, China; Sate Key Laboratory of Grassland Ago-ecosystems, School of Life Sciences, Lanzhou University, Lanzhou, 730000, China; Center for Satellite Application on Ecology and Environment, Ministry of Ecology and Environment, Beijing, 100094, China; Natural Resource Ecology Labora…	Dong S., State Key Laboratory of Water Environment Simulation, School of Environment, Beijing Normal University, Beijing, 100875, China; Shang Z., Sate Key Laboratory of Grassland Ago-ecosystems, School of Life Sciences, Lanzhou University, Lanzhou, 730000, China; Gao J., Center for Satellite Application on Ecology and Environment, Ministry of Ecology and Environment, Beijing, 100094, China; Boon…	The grassland ecosystems cover above 60% of Qinghai-Tibetan Plateau (QTP) and provide important ecosystem services and functions at local and regional scales. However, both anthropogenic and non-anthropogenic disturbances are challenging the sustainability of the QTP's grassland ecosystems in the era of global change. In this review paper, we summarized the causes and effects of grassland degrada…	Climate change; Grassland degradation; Grassland ecosystems; Qinghai-Tibetan Plateau; Sustainable grazing	S. Dong; State Key Laboratory of Water Environment Simulation, School of Environment, Beijing Normal University, Beijing, 100875, China; email: dsk03037@bnu.edu.cn	English	Article	Final		Scopus	2-s2.0-85073165857
Dörre A.; Borchardt P.	Dörre, Andrei (36625347600); Borchardt, Peter (37060280100)	36625347600; 37060280100	Changing systems, changing effects-pasture utilization in the post-Soviet transition: Case studies from southwestern Kyrgyzstan	2012	Mountain Research and Development	32	3		313	323	10	24	10.1659/MRD-JOURNAL-D-11-00132.1	https://www.scopus.com/inward/record.uri?eid=2-s2.0-84866662259&doi=10.1659%2fMRD-JOURNAL-D-11-00132.1&partnerID=40&md5=73333c57aae99cc6333d477b74b3df2b	Centre for Development Studies, Institute of Geographical Sciences, Freie Universität Berlin, 12249 Berlin, Malteserstrasse 74-100, Germany; Biogeography and Landscape Ecology Working Group, Institute of Geography, Universität Hamburg, 20146 Hamburg, Bundesstraße 55, Germany	Dörre A., Centre for Development Studies, Institute of Geographical Sciences, Freie Universität Berlin, 12249 Berlin, Malteserstrasse 74-100, Germany; Borchardt P., Biogeography and Landscape Ecology Working Group, Institute of Geography, Universität Hamburg, 20146 Hamburg, Bundesstraße 55, Germany	Kyrgyzstan's vast grasslands are mountain ecosystems that provide many ecological services (such as water cycling and filtration, nutrient cycling, and soil formation) as well as economic services (such as fodder supply). During the post-Soviet transformation, pasture-related challenges arose in new forms and intensities and came to endanger the continued provision of these services. Degradation …	Central Asia; Grassland; human-environment interaction; Kyrgyzstan; pasture; post-Soviet transition; resource management; vegetation ecology	A. Dörre; Centre for Development Studies, Institute of Geographical Sciences, Freie Universität Berlin, 12249 Berlin, Malteserstrasse 74-100, Germany; email: adoerre@zedat.fu-berlin.de	English	Conference paper	Final	All Open Access; Gold Open Access	Scopus	2-s2.0-84866662259
Durán M.; Canals R.M.; Sáez J.L.; Ferrer V.; Lera-López F.	Durán, María (57192869249); Canals, Rosa M. (55963949400); Sáez, José L. (57189045927); Ferrer, Vicente (57188571655); Lera-López, Fernando (16040086900)	57192869249; 55963949400; 57189045927; 57188571655; 16040086900	Disruption of traditional land use regimes causes an economic loss of provisioning services in high-mountain grasslands	2020	Ecosystem Services	46		101200				15	10.1016/j.ecoser.2020.101200	https://www.scopus.com/inward/record.uri?eid=2-s2.0-85094609165&doi=10.1016%2fj.ecoser.2020.101200&partnerID=40&md5=e69b51e06d4161c38dd5a4b0e37b95ff	Grupo Ecología y Medio Ambiente, Universidad Pública de Navarra, Campus Arrosadía, Pamplona, Spain; Institute for Innovation & Sustainable Development in Food Chain, Centro Jerónimo de Ayanz, Campus Arrosadía, Pamplona, Spain; Instituto Navarro de Tecnología e Infraestructuras Agroalimentarias, Avda. Serapio Huici, Villava, Spain; Consultoría Belardi. Pastos, Ganadería y Medio Ambiente, C/Batondo…	Durán M., Grupo Ecología y Medio Ambiente, Universidad Pública de Navarra, Campus Arrosadía, Pamplona, Spain, Institute for Innovation & Sustainable Development in Food Chain, Centro Jerónimo de Ayanz, Campus Arrosadía, Pamplona, Spain; Canals R.M., Grupo Ecología y Medio Ambiente, Universidad Pública de Navarra, Campus Arrosadía, Pamplona, Spain, Institute for Innovation & Sustainable Developmen…	Mountain ecosystems face many challenges related to global change. Most high-altitude grasslands in the Pyrenees, despite representing valuable assets recognised in the European conservation heritage, are at risk due to the decline of traditional extensive ranging. This research intends to quantify economically the loss of the provisioning service of high-quality food for livestock of an upland a…	Ecosystem services; Environmental damage; Environmental evaluation; Expanding species; High-altitude grasslands; Special area of conservation; Substitution methods		English	Review	Final	All Open Access; Green Open Access	Scopus	2-s2.0-85094609165
Fernández-Guisuraga J.M.; Fernández-García V.; Tárrega R.; Marcos E.; Valbuena L.; Pinto R.; Monte P.; Beltrán D.; Huerta S.; Calvo L.	Fernández-Guisuraga, José Manuel (56595207800); Fernández-García, Víctor (57164794000); Tárrega, Reyes (6603911430); Marcos, Elena (56255880300); Valbuena, Luz (6601947295); Pinto, Rayo (57216373462); Monte, Paula (57613490300); Beltrán, David (57614797700); Huerta, Sara (57200100374); Calvo, Leonor (57216042206)	56595207800; 57164794000; 6603911430; 56255880300; 6601947295; 57216373462; 57613490300; 57614797700; 57200100374; 57216042206	Transhumant Sheep Grazing Enhances Ecosystem Multifunctionality in Productive Mountain Grasslands: A Case Study in the Cantabrian Mountains	2022	Frontiers in Ecology and Evolution	10		861611				11	10.3389/fevo.2022.861611	https://www.scopus.com/inward/record.uri?eid=2-s2.0-85128741673&doi=10.3389%2ffevo.2022.861611&partnerID=40&md5=25863af93fbfb6011d76c3185f8074a4	Area of Ecology, Department of Biodiversity and Environmental Management, Faculty of Biological and Environmental Sciences, University of León, León, Spain	Fernández-Guisuraga J.M., Area of Ecology, Department of Biodiversity and Environmental Management, Faculty of Biological and Environmental Sciences, University of León, León, Spain; Fernández-García V., Area of Ecology, Department of Biodiversity and Environmental Management, Faculty of Biological and Environmental Sciences, University of León, León, Spain; Tárrega R., Area of Ecology, Departmen…	Understanding the effects of traditional livestock grazing abandonment on the ability of mountain grasslands to sustain multiple ecosystem functions (ecosystem multifunctionality; EMF) is crucial for implementing policies that promote grasslands conservation and the delivery of multiple ecosystem services. In this study, we evaluated the effect of short- and long-term transhumant sheep abandonmen…	abandonment; Cantabrian Mountains; ecosystem multifunctionality; grazing exclusion; livestock; mountain grassland; sheep	J.M. Fernández-Guisuraga; Area of Ecology, Department of Biodiversity and Environmental Management, Faculty of Biological and Environmental Sciences, University of León, León, Spain; email: jofeg@unileon.es	English	Article	Final	All Open Access; Gold Open Access; Green Open Access	Scopus	2-s2.0-85128741673
Galán E.; Garmendia E.; García O.	Galán, E. (55179466200); Garmendia, E. (23492062200); García, O. (57497430000)	55179466200; 23492062200; 57497430000	The contribution of the commons to the persistence of mountain grazing systems under the Common Agricultural Policy	2022	Land Use Policy	117		106089				6	10.1016/j.landusepol.2022.106089	https://www.scopus.com/inward/record.uri?eid=2-s2.0-85126566554&doi=10.1016%2fj.landusepol.2022.106089&partnerID=40&md5=d1a804a070f1680c87e900f89f348593	Basque Centre for Climate Change, Sede Building 1, 1st floor Scientific Campus of the University of the Basque Country, Leioa, 48940, Spain; Department of Applied Economy, Universidad del País Vasco/Euskal Herriko Unibertsitatea UPV/EHU, Comandante Izarduy Kalea, 23, Vitoria-Gasteiz, 01006, Spain	Galán E., Basque Centre for Climate Change, Sede Building 1, 1st floor Scientific Campus of the University of the Basque Country, Leioa, 48940, Spain; Garmendia E., Basque Centre for Climate Change, Sede Building 1, 1st floor Scientific Campus of the University of the Basque Country, Leioa, 48940, Spain, Department of Applied Economy, Universidad del País Vasco/Euskal Herriko Unibertsitatea UPV/E…	Mountain grazing systems, based since ancient times on common land, are finding it increasingly challenging to ensure their economic viability. Although marginal in productive terms, these systems are high-value natural areas that provide multiple benefits for society (e.g. biodiversity and ecosystem services). They are usually studied from an institutional or local perspective, but little is kno…	Basque Country; Common Agricultural Policy; Common land; Commons; Mountain livestock systems	E. Galán; Basque Centre for Climate Change, Leioa, Sede Building 1, 1st floor Scientific Campus of the University of the Basque Country, 48940, Spain; email: elena.galan@bc3research.org; E. Garmendia; Department of Applied Economy, Universidad del País Vasco/Euskal Herriko Unibertsitatea UPV/EHU, Vitoria-Gasteiz, Comandante Izarduy Kalea, 23, 01006, Spain; email: eneko.garmendia@ehu.eus	English	Article	Final	All Open Access; Green Open Access; Hybrid Gold Open Access	Scopus	2-s2.0-85126566554
Garmendia E.; Aldezabal A.; Galan E.; Andonegi A.; del Prado A.; Gamboa G.; Garcia O.; Pardo G.; Aldai N.; Barron L.J.R.	Garmendia, Eneko (23492062200); Aldezabal, Arantza (6507718632); Galan, Elena (55179466200); Andonegi, Aitor (57222898961); del Prado, Agustín (6701755151); Gamboa, Gonzalo (15131615700); Garcia, Oihana (57497430000); Pardo, Guillermo (55650562500); Aldai, Noelia (55923691800); Barron, Luis Javier R. (7102697229)	23492062200; 6507718632; 55179466200; 57222898961; 6701755151; 15131615700; 57497430000; 55650562500; 55923691800; 7102697229	Mountain sheep grazing systems provide multiple ecological, socio-economic, and food quality benefits	2022	Agronomy for Sustainable Development	42	3	47				9	10.1007/s13593-021-00751-7	https://www.scopus.com/inward/record.uri?eid=2-s2.0-85131089436&doi=10.1007%2fs13593-021-00751-7&partnerID=40&md5=3631ed62ffaa150e462cef51162c5241	Department of Applied Economy, University of the Basque Country (UPV/EHU), Comandante Izarduy Kalea, 23, Vitoria-Gasteiz, 01006, Spain; Basque Centre for Climate Change (BC3), Leioa, Spain; Department of Plant Biology and Ecology, UPV/EHU, Leioa, Spain; Institute for Environmental Sciences and Technologies (ICTA), Universitat Autonoma de Barcelona, Cerdanyola del Vallès, Spain; Lactiker Research …	Garmendia E., Department of Applied Economy, University of the Basque Country (UPV/EHU), Comandante Izarduy Kalea, 23, Vitoria-Gasteiz, 01006, Spain, Basque Centre for Climate Change (BC3), Leioa, Spain; Aldezabal A., Department of Plant Biology and Ecology, UPV/EHU, Leioa, Spain; Galan E., Basque Centre for Climate Change (BC3), Leioa, Spain; Andonegi A., Basque Centre for Climate Change (BC3), …	Pastoral systems face increasing pressure from competing global markets, food sector industrialization, and new policies such as Europe’s post-2020 Common Agriculture Policy. This pressure threatens the use of extensive sheep-grazing systems in mountain areas of low productivity but high natural value. Using information gathered at a long-term research setting in a mountainous area of the Basque …	Biodiversity; Dairy sheep; Mountain areas; Multi-criteria evaluation; Nutritional and sensory food quality; Rural development; Sustainability	E. Garmendia; Basque Centre for Climate Change (BC3), Leioa, Spain; email: eneko.garmendia@ehu.eus	English	Article	Final	All Open Access; Hybrid Gold Open Access	Scopus	2-s2.0-85131089436
Geß A.; Viola I.; Miretti S.; Macchi E.; Perona G.; Battaglini L.; Baratta M.	Geß, Andreas (57219179983); Viola, Irene (57219393836); Miretti, Silvia (13405590300); Macchi, Elisabetta (15070879300); Perona, Giovanni (8342903200); Battaglini, Luca (12808346500); Baratta, Mario (7003339497)	57219179983; 57219393836; 13405590300; 15070879300; 8342903200; 12808346500; 7003339497	A New Approach to LCA Evaluation of Lamb Meat Production in Two Different Breeding Systems in Northern Italy	2020	Frontiers in Veterinary Science	7		651				13	10.3389/fvets.2020.00651	https://www.scopus.com/inward/record.uri?eid=2-s2.0-85092500505&doi=10.3389%2ffvets.2020.00651&partnerID=40&md5=6e533497193987d636cd09e63970d8fe	Department of Life Cycle Engineering, Institute for Acoustics and Building Physics, University of Stuttgart, Stuttgart, Germany; Department of Veterinary Science, University of Turin, Grugliasco, Italy; Department of Veterinary Science, University of Turin, Turin, Italy; Department of Agricultural, Forest and Food Sciences (DISAFA), University of Turin, Grugliasco, Italy	Geß A., Department of Life Cycle Engineering, Institute for Acoustics and Building Physics, University of Stuttgart, Stuttgart, Germany; Viola I., Department of Veterinary Science, University of Turin, Grugliasco, Italy; Miretti S., Department of Veterinary Science, University of Turin, Turin, Italy; Macchi E., Department of Veterinary Science, University of Turin, Grugliasco, Italy; Perona G., D…	Lamb meat production provides vital landscape-management and ecosystem services; however, ruminant farming produces a considerable share of the world's greenhouse gas emissions. To measure and compare the advantages and disadvantages of the intensification of livestock farming, an integrative analysis was conducted in this study by combining environmental impact analysis and animal welfare assess…	acidification potential; animal welfare; breeding system; eutrophication potential; global warming potential; Italy; lamb; LCA	A. Geß; Department of Life Cycle Engineering, Institute for Acoustics and Building Physics, University of Stuttgart, Stuttgart, Germany; email: andreas.gess@iabp.uni-stuttgart.de	English	Article	Final	All Open Access; Gold Open Access; Green Open Access	Scopus	2-s2.0-85092500505
Gillet F.; Peringer A.	Gillet, François (7003675412); Peringer, Alexander (39762488800)	7003675412; 39762488800	Dynamic modelling of silvopastoral landscape structure: Scenarios for future climate and land use	2012	iEMSs 2012 - Managing Resources of a Limited Planet: Proceedings of the 6th Biennial Meeting of the International Environmental Modelling and Software Society				860	867	7	6		https://www.scopus.com/inward/record.uri?eid=2-s2.0-84884951305&partnerID=40&md5=dab681bf1cac08a1612c08d9b1fa577b	CNRS, UMR 6249 Chrono-environnement, Université de Franche-Comté, France; Ecole Polytechnique Fédérale, Laboratory of Ecological Systems, Lausanne, Switzerland; Institute for Landscape Planning ILPOE, University of Stuttgart, Germany	Gillet F., CNRS, UMR 6249 Chrono-environnement, Université de Franche-Comté, France, Ecole Polytechnique Fédérale, Laboratory of Ecological Systems, Lausanne, Switzerland; Peringer A., Ecole Polytechnique Fédérale, Laboratory of Ecological Systems, Lausanne, Switzerland, Institute for Landscape Planning ILPOE, University of Stuttgart, Germany	Pasture-woodland landscapes result from a long history of silvopastoralism in mountain regions and provide valuable ecosystem services. They include a mosaic of grasslands, forests and wood-pastures, which is the heritage of a multipurpose management in the variable socio-economic and biophysical context of the last millennium. In the perspective of ongoing climate and land-use changes, it is cru…	Adaptive management; Climate change; Landscape complexity; Pasture-woodland mosaic; Vegetation dynamics		English	Conference paper	Final		Scopus	2-s2.0-84884951305
Goenster-Jordan S.; Ingold M.; Jannoura R.; Buerkert A.; Joergensen R.G.	Goenster-Jordan, Sven (54892093900); Ingold, Mariko (55796829800); Jannoura, Ramia (54789735200); Buerkert, Andreas (7004291692); Joergensen, Rainer Georg (57218574834)	54892093900; 55796829800; 54789735200; 7004291692; 57218574834	Soil microbial properties of subalpine steppe soils at different grazing intensities in the Chinese Altai Mountains	2021	Scientific Reports	11	1	1653				16	10.1038/s41598-021-81120-y	https://www.scopus.com/inward/record.uri?eid=2-s2.0-85099542642&doi=10.1038%2fs41598-021-81120-y&partnerID=40&md5=5fd2d63db58bb33d4ebd7af91bb1fe41	Organic Plant Production and Agroecosystems Research in the Tropics and Subtropics, University of Kassel, Steinstr. 19, Witzenhausen, 37123, Germany; Soil Biology and Plant Nutrition, University of Kassel, Nordbahnhofstr. 1a, Witzenhausen, 37213, Germany	Goenster-Jordan S., Organic Plant Production and Agroecosystems Research in the Tropics and Subtropics, University of Kassel, Steinstr. 19, Witzenhausen, 37123, Germany; Ingold M., Organic Plant Production and Agroecosystems Research in the Tropics and Subtropics, University of Kassel, Steinstr. 19, Witzenhausen, 37123, Germany; Jannoura R., Soil Biology and Plant Nutrition, University of Kassel,…	Long-term provision of ecosystem services by grasslands is threatened by increasing stocking densities. The functions of grassland ecosystems depend on a mutual relationship between aboveground and belowground biota. While the effects of increasing stocking density on plant biomass are well studied, little is known about its impact on soil microbial properties. To fill this knowledge gap a grazin…		S. Goenster-Jordan; Organic Plant Production and Agroecosystems Research in the Tropics and Subtropics, University of Kassel, Witzenhausen, Steinstr. 19, 37123, Germany; email: goenster@uni-kassel.de	English	Article	Final	All Open Access; Gold Open Access	Scopus	2-s2.0-85099542642
González Díaz J.A.; Celaya R.; Fraser M.D.; Osoro K.; Ferreira L.M.M.; Fernández García F.; González Díaz B.; Rosa García R.	González Díaz, J.A. (57204684867); Celaya, R. (55883291200); Fraser, M.D. (55665399200); Osoro, K. (55882906300); Ferreira, L.M.M. (35550685500); Fernández García, F. (7401676356); González Díaz, B. (57224463804); Rosa García, R. (22935676100)	57204684867; 55883291200; 55665399200; 55882906300; 35550685500; 7401676356; 57224463804; 22935676100	Agroforestry systems in Northern Spain: The role of land management and socio-economy in the dynamics of landscapes	2018	Agroforestry: Anecdotal to Modern Science				189	215	26	7	10.1007/978-981-10-7650-3_7	https://www.scopus.com/inward/record.uri?eid=2-s2.0-85060812748&doi=10.1007%2f978-981-10-7650-3_7&partnerID=40&md5=7aa64a649d7e82557596029b1722d83f	Departamento de Geografía e Historia, Universidad de Oviedo, Oviedo, Asturias, Spain; Servicio Regional de Investigación y Desarrollo Agroalimentario (SERIDA), Villaviciosa, Asturias, Spain; Institute of Biological, Environmental and Rural Sciences (IBERS), Aberystwyth, Ceredigion, United Kingdom; CECAV, Departamento de Zootecnia, Universidade Tras os Montes e Alto Douro, Vila Real, Portugal	González Díaz J.A., Departamento de Geografía e Historia, Universidad de Oviedo, Oviedo, Asturias, Spain; Celaya R., Servicio Regional de Investigación y Desarrollo Agroalimentario (SERIDA), Villaviciosa, Asturias, Spain; Fraser M.D., Institute of Biological, Environmental and Rural Sciences (IBERS), Aberystwyth, Ceredigion, United Kingdom; Osoro K., Servicio Regional de Investigación y Desarroll…	Agroforestry systems in northern Spain are, for the most part, high nature value (HNV) systems in biodiverse landscape mosaics. These systems, frequently linked to livestock grazing, have evolved drastically over the past 50 years, primarily due to various socio-economic drivers affecting the landscape structure and the biodiversity it holds. The main types of agroforestry systems in Asturias wit…	Abandonment; Biodiversity; Diet selection; Livestock; Transhumance	R. Rosa García; Servicio Regional de Investigación y Desarrollo Agroalimentario (SERIDA), Villaviciosa, Asturias, Spain; email: rocior@serida.org	English	Book chapter	Final		Scopus	2-s2.0-85060812748
Hao L.; Pan C.; Fang D.; Zhang X.; Zhou D.; Liu P.; Liu Y.; Sun G.	Hao, Lu (36451944700); Pan, Cen (57193496791); Fang, Di (57193390170); Zhang, Xiaoyu (57221514724); Zhou, Decheng (35560257800); Liu, Peilong (57193502589); Liu, Yongqiang (57201201895); Sun, Ge (7402760408)	36451944700; 57193496791; 57193390170; 57221514724; 35560257800; 57193502589; 57201201895; 7402760408	Quantifying the effects of overgrazing on mountainous watershed vegetation dynamics under a changing climate	2018	Science of the Total Environment	639			1408	1420	12	60	10.1016/j.scitotenv.2018.05.224	https://www.scopus.com/inward/record.uri?eid=2-s2.0-85047494225&doi=10.1016%2fj.scitotenv.2018.05.224&partnerID=40&md5=18f8a2696f410ad0f6a985ca647dadf6	Key laboratory of Meteorological Disaster, Ministry of Education (KLME), Joint International Research Laboratory of Climate and Environment Change (ILCEC), Collaborative Innovation Center on Forecast and Evaluation of Meteorological Disasters (CIC-FEMD), Jiangsu Key Laboratory of Agricultural Meteorology, Nanjing University of Information Science & Technology, Nanjing, 210044, China; Key Laborato…	Hao L., Key laboratory of Meteorological Disaster, Ministry of Education (KLME), Joint International Research Laboratory of Climate and Environment Change (ILCEC), Collaborative Innovation Center on Forecast and Evaluation of Meteorological Disasters (CIC-FEMD), Jiangsu Key Laboratory of Agricultural Meteorology, Nanjing University of Information Science & Technology, Nanjing, 210044, China; Pan …	Grazing is a major ecosystem disturbance in arid regions that are increasingly threatened by climate change. Understanding the long-term impacts of grazing on rangeland vegetation dynamics in a complex terrain in mountainous regions is important for quantifying dry land ecosystem services for integrated watershed management and climate change adaptation. However, data on the detailed long-term sp…	Climate change detection; Grazing pressure; Leaf area index; Mountainous watershed management; Vegetation dynamics	L. Hao; Key laboratory of Meteorological Disaster, Ministry of Education (KLME), Joint International Research Laboratory of Climate and Environment Change (ILCEC), Collaborative Innovation Center on Forecast and Evaluation of Meteorological Disasters (CIC-FEMD), Jiangsu Key Laboratory of Agricultural Meteorology, Nanjing University of Information Science & Technology, Nanjing, 210044, China; emai…	English	Article	Final	All Open Access; Bronze Open Access	Scopus	2-s2.0-85047494225
Hendrickson A.W.	Hendrickson, Amy Wallop (57203242899)	57203242899	A paradigm shift in use and management of United States public lands for livestock grazing	2015	Animal Frontiers	5	4		36	42	6	4	10.2527/af.2015-0045	https://www.scopus.com/inward/record.uri?eid=2-s2.0-85051052771&doi=10.2527%2faf.2015-0045&partnerID=40&md5=af03dc61890e875f7e79fff1c07db691	Wyoming Wool Growers Association, Casper, WY, United States	Hendrickson A.W., Wyoming Wool Growers Association, Casper, WY, United States	• The western United States (US) has been a food-security resource to generate a consistent supply of nutritious, high-protein foods from grazing livestock. • Much of the lands in the western US are "public lands" that are administered by US federal land management agencies. Public lands have been historically used to provide multiple ecosystem services that benefit humans, which include food pro…	Endangered species act; Food security; Grazing; Livestock; Public lands	A.W. Hendrickson; Wyoming Wool Growers Association, Casper, United States; email: amy@wyowool.com	English	Article	Final		Scopus	2-s2.0-85051052771
Herzog F.; Seidl I.	Herzog, Felix (56248660800); Seidl, Irmi (6602590202)	56248660800; 6602590202	Swiss alpine summer farming: Current status and future development under climate change	2018	Rangeland Journal	40	5		501	511	10	30	10.1071/RJ18031	https://www.scopus.com/inward/record.uri?eid=2-s2.0-85052329363&doi=10.1071%2fRJ18031&partnerID=40&md5=c873c9aa2e06c018732a18aa1694e18a	Agroscope, Reckenholzstr. 191, Zurich, CH-8046, Switzerland; BWSL (Swiss Federal Research Institute for Forest, Snow and Landscape), Zürcherstr. 111, Birmensdorf, CH-8903, Switzerland	Herzog F., Agroscope, Reckenholzstr. 191, Zurich, CH-8046, Switzerland; Seidl I., BWSL (Swiss Federal Research Institute for Forest, Snow and Landscape), Zürcherstr. 111, Birmensdorf, CH-8903, Switzerland	High altitude grazing is widespread around the globe and also has a long tradition in European mountain regions. One-third of the Swiss farmland consists of summer pastures: Seasonally used marginal pastures without permanent settlements, which extend between the grasslands and forests of permanent mountain settlements and unproductive mountain tops. Farmers' main motivations for using those past…	biodiversity; farmers' perception; marginal grassland; rangeland; rough grazing; seasonal grazing; transhumance	F. Herzog; Agroscope, Zurich, Reckenholzstr. 191, CH-8046, Switzerland; email: felix.herzog@agroscope.admin.ch	English	Article	Final	All Open Access; Green Open Access; Hybrid Gold Open Access	Scopus	2-s2.0-85052329363
Hoeffner K.; Louault F.; Lerner L.; Pérès G.	Hoeffner, Kevin (57202782988); Louault, Frédérique (6602310183); Lerner, Lou (58811977200); Pérès, Guénola (7102323869)	57202782988; 6602310183; 58811977200; 7102323869	Management of grassland: A necessary tool to maintain plant and earthworm diversity	2024	European Journal of Soil Biology	120		103589				1	10.1016/j.ejsobi.2023.103589	https://www.scopus.com/inward/record.uri?eid=2-s2.0-85182353847&doi=10.1016%2fj.ejsobi.2023.103589&partnerID=40&md5=353c6687124ede2acc4e7ab849781190	University of Rennes, CNRS, ECOBIO [(Ecosystèmes, biodiversité, évolution)] - UMR 6553, Rennes, France; UMR SAS INRAe Institut Agro Rennes-Angers, 65 rue de Saint Brieuc, Rennes Cedex, 35042, France; Université Clermont Auvergne, INRAE, VetAgro Sup, UMR Ecosystème Prairial, Clermont-Ferrand, 63000, France	Hoeffner K., University of Rennes, CNRS, ECOBIO [(Ecosystèmes, biodiversité, évolution)] - UMR 6553, Rennes, France, UMR SAS INRAe Institut Agro Rennes-Angers, 65 rue de Saint Brieuc, Rennes Cedex, 35042, France; Louault F., Université Clermont Auvergne, INRAE, VetAgro Sup, UMR Ecosystème Prairial, Clermont-Ferrand, 63000, France; Lerner L., UMR SAS INRAe Institut Agro Rennes-Angers, 65 rue de Sa…	In temperate grassland, earthworms contribute to the major soil processes which determine most of the ecosystem services. The characteristics of plant communities in grassland are key factors in maintaining earthworm communities, however effects of different herbage management on earthworms remain largely unknown. In this context, the aim of the present study was to determine the long-term effect…	Cattle; Grazing; Mid-mountain; Mowing; Permanent grassland; Sheep	K. Hoeffner; University of Rennes, CNRS, ECOBIO [(Ecosystèmes, biodiversité, évolution)], UMR 6553, Rennes, France; email: kevin.hoeffner@univ-rennes.fr	English	Article	Final		Scopus	2-s2.0-85182353847
Honrado J.P.; Lomba A.; Alves P.; Aguiar C.; Monteiro-Henriques T.; Cerqueira Y.; Monteiro P.; Barreto Caldas F.	Honrado, João Pradinho (8241417300); Lomba, Angela (8241417600); Alves, Paulo (57192252569); Aguiar, Carlos (8502494200); Monteiro-Henriques, Tiago (24080643000); Cerqueira, Yvonne (55851607400); Monteiro, Paulo (57190182111); Barreto Caldas, Francisco (6506519355)	8241417300; 8241417600; 57192252569; 8502494200; 24080643000; 55851607400; 57190182111; 6506519355	Conservation Management of EU Priority Habitats after Collapse of Traditional Pastoralism: Navigating Socioecological Transitions in Mountain Rangeland	2017	Rural Sociology	82	1		101	128	27	20	10.1111/ruso.12111	https://www.scopus.com/inward/record.uri?eid=2-s2.0-84978264458&doi=10.1111%2fruso.12111&partnerID=40&md5=a3d9d427d65d5535c6dcb44e72a6cb95	Faculdade de Ciências Universidade do Porto, Portugal; CIBIO-InBIO, Centro de Investigação em Biodiversidade e Recursos Genéticos Universidade do Porto, Portugal; CIMO, Mountain Research Center Polytechnic Institute of Bragança, Portugal; CEF, Centro de Estudos Florestais, Instituto Superior de Agronomia Universidade de Lisboa, Portugal; QUERCUS, Associação Nacional de Conservação da Natureza, Po…	Honrado J.P., Faculdade de Ciências Universidade do Porto, Portugal, CIBIO-InBIO, Centro de Investigação em Biodiversidade e Recursos Genéticos Universidade do Porto, Portugal; Lomba A., CIBIO-InBIO, Centro de Investigação em Biodiversidade e Recursos Genéticos Universidade do Porto, Portugal; Alves P., CIBIO-InBIO, Centro de Investigação em Biodiversidade e Recursos Genéticos Universidade do Por…	Agricultural abandonment is a major driver of change in rural landscapes. Assumed to provide beneficial results to the environment and the conservation of biota, rural abandonment triggers landscape and biotic homogenization and loss of valuable species and habitats. This article focuses on the ecological effects and conservation challenges of shifts in extensive grazing regimes on marginal pastu…			English	Article	Final	All Open Access; Green Open Access	Scopus	2-s2.0-84978264458
Ingty T.	Ingty, Tenzing (57189381286)	57189381286	Pastoralism in the highest peaks: Role of the traditional grazing systems in maintaining biodiversity and ecosystem function in the alpine Himalaya	2021	PLoS ONE	16	1 January	e0245221				40	10.1371/journal.pone.0245221	https://www.scopus.com/inward/record.uri?eid=2-s2.0-85099385941&doi=10.1371%2fjournal.pone.0245221&partnerID=40&md5=05b9fa79dce2d19d2d350104eba2cd06	Department of Biology, University of Massachusetts, Boston, MA, United States	Ingty T., Department of Biology, University of Massachusetts, Boston, MA, United States	Rangelands cover around half of the planet's land mass and provide vital ecosystem services to over a quarter of humanity. The Himalayan rangelands, part of a global biodiversity hotspot is among the most threatened regions in the world. In rangelands of many developing nations policies banning grazing in protected areas is common practice. In 1998, the Indian state of Sikkim, in the Eastern Hima…		T. Ingty; Department of Biology, University of Massachusetts, Boston, United States; email: tenzingingty@gmail.com	English	Article	Final	All Open Access; Gold Open Access; Green Open Access	Scopus	2-s2.0-85099385941
Iversen S.V.; MacDonald M.A.; van der Velden N.; van Soesbergen A.; Convery I.; Mansfield L.; Holt C.D.S.	Iversen, Sara V. (57373562600); MacDonald, Michael A. (8983789000); van der Velden, Naomi (57216524586); van Soesbergen, Arnout (56025473700); Convery, Ian (24069914300); Mansfield, Lois (55906612200); Holt, Claire D.S. (56439998000)	57373562600; 8983789000; 57216524586; 56025473700; 24069914300; 55906612200; 56439998000	Using the Ecosystem Services assessment tool TESSA to balance the multiple landscape demands of increasing woodlands in a UK national park	2024	Ecosystem Services	68		101644				0	10.1016/j.ecoser.2024.101644	https://www.scopus.com/inward/record.uri?eid=2-s2.0-85198317844&doi=10.1016%2fj.ecoser.2024.101644&partnerID=40&md5=71495a2d621c241a14b1f2be13a2bc1a	Department of Agroecology, Aarhus University, Blichers Allé, Tjele, 8830, Denmark; Department of Science, Natural Resources & Outdoor Studies, University of Cumbria, Rydal Rd, Ambleside, United Kingdom; RSPB Centre for Conservation Science, Castlebridge 3, 5-19 Cowbridge Road East, Cardiff, CF11 9AB, United Kingdom; Department of Geography, King's College London, Bush House North-East Wing 30, Al…	Iversen S.V., Department of Agroecology, Aarhus University, Blichers Allé, Tjele, 8830, Denmark; MacDonald M.A., RSPB Centre for Conservation Science, Castlebridge 3, 5-19 Cowbridge Road East, Cardiff, CF11 9AB, United Kingdom; van der Velden N., Department of Science, Natural Resources & Outdoor Studies, University of Cumbria, Rydal Rd, Ambleside, United Kingdom; van Soesbergen A., Department of…	Upland regions in the UK are increasingly under consideration as potential areas for the creation of woodlands. This is driven by a combination of factors, including the aims of UK forestry policy to increase woodland cover, changes in current upland land-use and management, agri-environment schemes in national and international policy and an increasing public awareness of the ecosystem service b…	Afforestation; Ecosystem services; Landscape; Uplands; Woodland creation	S.V. Iversen; Department of Agroecology, Aarhus University, Tjele, Blichers Allé, 8830, Denmark; email: sara.iversen@agro.au.dk	English	Article	Final	All Open Access; Hybrid Gold Open Access	Scopus	2-s2.0-85198317844
Jin B.; Cheng H.; Sun G.; Li F.; Wu X.B.	Jin, Baocheng (36139669800); Cheng, Hua (57189690569); Sun, Guojun (25645043700); Li, Fengmin (7406054186); Wu, X. Ben (8718405600)	36139669800; 57189690569; 25645043700; 7406054186; 8718405600	Multi-parallel structure and a generalized conceptual model of livestock track network	2022	Catena	216		106380				3	10.1016/j.catena.2022.106380	https://www.scopus.com/inward/record.uri?eid=2-s2.0-85130875044&doi=10.1016%2fj.catena.2022.106380&partnerID=40&md5=316f91e89965fa55b14471c58b2c94b5	College of Animal Science, Guizhou University, Guiyang, 550025, China; Institute of Arid Agroecology, State Key Laboratory of Grassland Agro-Ecosystem, School of Life Sciences, Lanzhou University, Lanzhou, 730000, China; Department of Ecology and Conservation Biology, Texas A&M University, College Station, 77843, TX, United States	Jin B., College of Animal Science, Guizhou University, Guiyang, 550025, China, Institute of Arid Agroecology, State Key Laboratory of Grassland Agro-Ecosystem, School of Life Sciences, Lanzhou University, Lanzhou, 730000, China; Cheng H., Institute of Arid Agroecology, State Key Laboratory of Grassland Agro-Ecosystem, School of Life Sciences, Lanzhou University, Lanzhou, 730000, China; Sun G., In…	Striking networks of livestock tracks are commonplace in hilly rangelands throughout the world. Formed largely through biogenic processes, they transform micro-topography, soil properties, vegetation distribution, and forage behaviors of livestock, and have significant implications to hydrological and biogeochemical processes and livestock forage efficiency. The conventional conceptual model sugg…	Body size; Landscape heterogeneity; Livestock track network; Multi-parallel structure; Parallel tracks; Terracette landscape	F. Li; Institute of Arid Agroecology, State Key Laboratory of Grassland Agro-Ecosystem, School of Life Sciences, Lanzhou University, Lanzhou, 730000, China; email: fmli@lzu.edu.cn	English	Article	Final		Scopus	2-s2.0-85130875044
Jongen M.; Noll D.; Maskalidis G.; Domingos T.; Fischer-Kowalski M.	Jongen, Marjan (57191040786); Noll, Dominik (57194215094); Maskalidis, Giorgos (59075576500); Domingos, Tiago (6506853774); Fischer-Kowalski, Marina (6506084671)	57191040786; 57194215094; 59075576500; 6506853774; 6506084671	Changing pasture management practices on the Greek island of Samothraki: Obstacles and opportunities	2024	Agricultural Systems	218		103992				0	10.1016/j.agsy.2024.103992	https://www.scopus.com/inward/record.uri?eid=2-s2.0-85192441135&doi=10.1016%2fj.agsy.2024.103992&partnerID=40&md5=5811db18f90aae5662a4b9a7e5fcdbdf	MARETEC ₋ Marine, Environment and Technology Centre, LARSyS, Instituto Superior Técnico, Universidade de Lisboa, Av. Rovisco Pais 1, Lisboa, 1049-001, Portugal; Mediterranean Institute for Agriculture, Environment and Development (MED) & Global Change and Sustainability Institute (CHANGE), University of Évora, Pólo da Mitra, Ap. 94, Évora, 7006-554, Portugal; Sustainable Samothraki Association, S…	Jongen M., MARETEC ₋ Marine, Environment and Technology Centre, LARSyS, Instituto Superior Técnico, Universidade de Lisboa, Av. Rovisco Pais 1, Lisboa, 1049-001, Portugal; Noll D., Mediterranean Institute for Agriculture, Environment and Development (MED) & Global Change and Sustainability Institute (CHANGE), University of Évora, Pólo da Mitra, Ap. 94, Évora, 7006-554, Portugal; Maskalidis G., Su…	Context: On the Greek island of Samothraki, decades of overgrazing by the large domestic population of small ruminants accelerated soil degradation and surface erosion, with direct consequences for ecosystem functioning and the delivery of ecosystem services. Objective: This manuscript reports on a 5-year research project to achieve more sustainable pasture management practices among small rumina…	Changing agricultural practices; Island sustainability; Productivity; Small ruminants; Sown biodiverse pastures; Sustainable pasture management	M. Jongen; MARETEC ₋ Marine, Environment and Technology Centre, LARSyS, Instituto Superior Técnico, Universidade de Lisboa, Lisboa, Av. Rovisco Pais 1, 1049-001, Portugal; email: marjan.jongen@tecnico.ulisboa.pt	English	Article	Final	All Open Access; Hybrid Gold Open Access	Scopus	2-s2.0-85192441135
Jordon M.W.	Jordon, Matthew William (57219432501)	57219432501	Does mixed vs separate sheep and cattle grazing reduce soil compaction?	2021	Soil Use and Management	37	4		822	831	9	9	10.1111/sum.12659	https://www.scopus.com/inward/record.uri?eid=2-s2.0-85092705577&doi=10.1111%2fsum.12659&partnerID=40&md5=966a87e380f5b3cb37e69e3a227e15ac	Department of Zoology, c/o Department of Plant Sciences, University of Oxford, Oxford, United Kingdom	Jordon M.W., Department of Zoology, c/o Department of Plant Sciences, University of Oxford, Oxford, United Kingdom	Degradation of soil in the United Kingdom (UK) is compromising the ecosystem services that flow from this natural capital asset, including water flow regulation. Soil compacted by grazing livestock, for example, results in an increase in overland flow following rainfall and is thought to be one of the key factors contributing to increased severity of UK winter flooding in recent years. Practical …	bulk density; grazing livestock; soil compaction; soil physical properties; water flow regulation	M.W. Jordon; Department of Zoology, c/o Department of Plant Sciences, University of Oxford, Oxford, United Kingdom; email: matthew.jordon@zoo.ox.ac.uk	English	Article	Final	All Open Access; Hybrid Gold Open Access	Scopus	2-s2.0-85092705577
Karlsson J.O.; Tidåker P.; Röös E.	Karlsson, Johan O. (57204365139); Tidåker, Pernilla (56012027400); Röös, Elin (35746751300)	57204365139; 56012027400; 35746751300	Smaller farm size and ruminant animals are associated with increased supply of non-provisioning ecosystem services	2022	Ambio	51	9		2025	2042	17	14	10.1007/s13280-022-01726-y	https://www.scopus.com/inward/record.uri?eid=2-s2.0-85128213838&doi=10.1007%2fs13280-022-01726-y&partnerID=40&md5=981ea98af11745001b315f0594629654	Department of Energy and Technology, Swedish University of Agricultural Sciences, Box 7032, Uppsala, 75007, Sweden	Karlsson J.O., Department of Energy and Technology, Swedish University of Agricultural Sciences, Box 7032, Uppsala, 75007, Sweden; Tidåker P., Department of Energy and Technology, Swedish University of Agricultural Sciences, Box 7032, Uppsala, 75007, Sweden; Röös E., Department of Energy and Technology, Swedish University of Agricultural Sciences, Box 7032, Uppsala, 75007, Sweden	To balance trade-offs between livestock’s negative environmental impacts and their positive contributions (e.g. maintaining semi-natural grasslands, varied agricultural landscapes and crop rotations), a better understanding is needed of how the supply of ecosystem services differs across farms. We analysed a suite of indicators for non-provisioning ecosystem services on a large subset of Swedish …	Agriculture; Ecosystem service; Farm; Indicator; Landscape; Livestock	J.O. Karlsson; Department of Energy and Technology, Swedish University of Agricultural Sciences, Uppsala, Box 7032, 75007, Sweden; email: johan.o.karlsson@slu.se	English	Article	Final	All Open Access; Hybrid Gold Open Access	Scopus	2-s2.0-85128213838
Klein J.A.; Tucker C.M.; Nolin A.W.; Hopping K.A.; Reid R.S.; Steger C.; Grêt-Regamey A.; Lavorel S.; Müller B.; Yeh E.T.; Boone R.B.; Bourgeron P.; Butsic V.; Castellanos E.; Chen X.; Dong S.K.; Greenwood G.; Keiler M.; Marchant R.; Seidl R.; Spies T.; Thorn J.; Yager K.; Abbott M.; Bowser G.; Carpenter C.; Cumming G.S.; Evangelista P.; Fernandez‐Gimenez M.E.; Flint C.G.; Forbes B.C.; Gerkey D.;…	Klein, J.A. (36070647100); Tucker, C.M. (7201903120); Nolin, A.W. (7004377842); Hopping, K.A. (55331046100); Reid, R.S. (7401758111); Steger, C. (57190866479); Grêt-Regamey, A. (16024264700); Lavorel, S. (7003422919); Müller, B. (23392987100); Yeh, E.T. (7103309352); Boone, R.B. (7004715652); Bourgeron, P. (6602881070); Butsic, V. (16743875400); Castellanos, E. (16202113500); Chen, X. (3655205550…	36070647100; 7201903120; 7004377842; 55331046100; 7401758111; 57190866479; 16024264700; 7003422919; 23392987100; 7103309352; 7004715652; 6602881070; 16743875400; 16202113500; 36552055500; 7402016821; 8214652800; 8394154200; 7102843206; 55117636000; 57205464667; 56613034600; 26647890100; 56680767000; 8909662800; 58879883600; 7102080926; 6603783449; 6603129643; 8577760000; 35581366400; 35224650100;…	Catalyzing Transformations to Sustainability in the World's Mountains	2019	Earth's Future	7	5		547	557	10	77	10.1029/2018EF001024	https://www.scopus.com/inward/record.uri?eid=2-s2.0-85183522184&doi=10.1029%2f2018EF001024&partnerID=40&md5=51da9ce8668d4ecc0bbbe9b658c25110	Department of Ecosystem Science & Sustainability, Colorado State University, Fort Collins, CO, United States; Department of Anthropology, University of Florida, Gainesville, FL, United States; Department of Geography, University of Nevada, Reno, NV, United States; Human-Environment Systems, Boise State University, Boise, ID, United States; ETH, Zürich, Switzerland; CNRS, Grenoble, France; UFZ-Hel…	Klein J.A., Department of Ecosystem Science & Sustainability, Colorado State University, Fort Collins, CO, United States; Tucker C.M., Department of Anthropology, University of Florida, Gainesville, FL, United States; Nolin A.W., Department of Geography, University of Nevada, Reno, NV, United States; Hopping K.A., Department of Ecosystem Science & Sustainability, Colorado State University, Fort C…	Mountain social-ecological systems (MtSES) are vital to humanity, providing ecosystem services to over half the planet's human population. Despite their importance, there has been no global assessment of threats to MtSES, even as they face unprecedented challenges to their sustainability. With survey data from 57 MtSES sites worldwide, we test a conceptual model of the types and scales of stresso…	drivers; ecosystem services; global; moutains; social-ecological systems; synthesis	J.A. Klein; Department of Ecosystem Science & Sustainability, Colorado State University, Fort Collins, United States; email: julia.klein@colostate.edu	English	Article	Final	All Open Access; Gold Open Access	Scopus	2-s2.0-85183522184
La Notte A.; Scolozzi R.; Molfetta P.; Gubert F.; Molignoni R.; Franchi R.; Pecile A.	La Notte, A. (54416015100); Scolozzi, R. (36844751100); Molfetta, P. (56507472300); Gubert, F. (56507079000); Molignoni, R. (56507401800); Franchi, R. (56506783000); Pecile, A. (15766230600)	54416015100; 36844751100; 56507472300; 56507079000; 56507401800; 56506783000; 15766230600	An ecosystem service-based approach to design agri- environment-climate payments for the rural development programs 2014-2020. The case of the autonomous province of Trento	2014	Annali di Botanica	4			91	96	5	7	10.4462/annbotrm-11646	https://www.scopus.com/inward/record.uri?eid=2-s2.0-84922373387&doi=10.4462%2fannbotrm-11646&partnerID=40&md5=3cbbc2df9489656081d463a0ba41af76	Provincia Autonoma di Trento- Servizio Agricoltura: Ufficio di Supporto all'Autorita di Gestione, Via G. B. Trener, n. 3, Trento, 38121, Italy; Università di Torino - Dipartimento di Economia Cognetti de Martiis, Lungo Dora Siena 100 A, Torino, 10153, Italy; Centre of Molecular and Environmental Biology, Biology Department, Minho University, Braga, 4710-057, Portugal; Provincia Autonoma di Trento…	La Notte A., Provincia Autonoma di Trento- Servizio Agricoltura: Ufficio di Supporto all'Autorita di Gestione, Via G. B. Trener, n. 3, Trento, 38121, Italy, Università di Torino - Dipartimento di Economia Cognetti de Martiis, Lungo Dora Siena 100 A, Torino, 10153, Italy; Scolozzi R., Centre of Molecular and Environmental Biology, Biology Department, Minho University, Braga, 4710-057, Portugal; Mo…	The justification for measures addressing Agri- Environment-Climate payments (AEC) is a crucial issue for authorities working at the Rural Development Program (RDP). The RDP 2014-2020 offers the possibility to include environmental benefits and externalities as elements that drive decision-making. Such benefits and externalities include the ecosystem services (ES) provided by farming practices in…	AGRI- ENVIRONMENT-CLIMATE PAYMENTS; ALPINE GRASSLAND; DECISION SUPPORT SYSTEM; ECOSYSTEM SERVICES; LIVESTOCK; RURAL DEVELOPMENT PROGRAMS		English	Article	Final		Scopus	2-s2.0-84922373387
Laliberté E.; Tylianakis J.M.	Laliberté, Etienne (24331902700); Tylianakis, Jason M. (8514120500)	24331902700; 8514120500	Cascading effects of long-term land-use changes on plant traits and ecosystem functioning	2012	Ecology	93	1		145	155	10	120	10.1890/11-0338.1	https://www.scopus.com/inward/record.uri?eid=2-s2.0-84858627668&doi=10.1890%2f11-0338.1&partnerID=40&md5=d92f27c779d885c5a592d00e84d911b8	School of Forestry, University of Canterbury, Christchurch 8013, Private Bag 4800, New Zealand; School of Plant Biology (M090), University of Western Australia, Perth 6009, 35 Stirling Highway, Australia; School of Biological Sciences, University of Canterbury, Christchurch 8013, Private Bag 4800, New Zealand	Laliberté E., School of Forestry, University of Canterbury, Christchurch 8013, Private Bag 4800, New Zealand, School of Plant Biology (M090), University of Western Australia, Perth 6009, 35 Stirling Highway, Australia; Tylianakis J.M., School of Biological Sciences, University of Canterbury, Christchurch 8013, Private Bag 4800, New Zealand	There is much concern that the functioning of ecosystems will be affected by human-induced changes in biodiversity, of which land-use change is the most important driver. However, changes in biodiversity may be only one of many pathways through which land use alters ecosystem functioning, and its importance relative to other pathways remains unclear. In particular, although biodiversity-ecosystem…	Biodiversity; Carbon sequestration; Ecosystem services; Functional diversity; Grasslands; Grazing intensity; Litter decomposition; Long-term experiment; Mackenzie Basin South Island New Zealand; Primary production; Resource availability	E. Laliberté; School of Forestry, University of Canterbury, Christchurch 8013, Private Bag 4800, New Zealand; email: etienne.laliberte@uwa.edu.au	English	Article	Final		Scopus	2-s2.0-84858627668
Lasanta T.; Cortijos-López M.; Errea M.P.; Llena M.; Sánchez-Navarrete P.; Zabalza J.; Nadal-Romero E.	Lasanta, Teodoro (6603445114); Cortijos-López, Melani (57580765800); Errea, M. Paz (6602864713); Llena, Manel (57200285322); Sánchez-Navarrete, Pedro (56098542500); Zabalza, Javier (58573315000); Nadal-Romero, Estela (16310345200)	6603445114; 57580765800; 6602864713; 57200285322; 56098542500; 58573315000; 16310345200	Shrub clearing and extensive livestock as a strategy for enhancing ecosystem services in degraded Mediterranean mid-mountain areas	2024	Science of the Total Environment	906		167668				5	10.1016/j.scitotenv.2023.167668	https://www.scopus.com/inward/record.uri?eid=2-s2.0-85173545866&doi=10.1016%2fj.scitotenv.2023.167668&partnerID=40&md5=3587543ec1f3c8b0f76600bca12f93e8	Instituto Pirenaico de Ecología (CSIC), Campus de Aula Dei. Avda. Montaña 1005, Zaragoza, 50059, Spain	Lasanta T., Instituto Pirenaico de Ecología (CSIC), Campus de Aula Dei. Avda. Montaña 1005, Zaragoza, 50059, Spain; Cortijos-López M., Instituto Pirenaico de Ecología (CSIC), Campus de Aula Dei. Avda. Montaña 1005, Zaragoza, 50059, Spain; Errea M.P., Instituto Pirenaico de Ecología (CSIC), Campus de Aula Dei. Avda. Montaña 1005, Zaragoza, 50059, Spain; Llena M., Instituto Pirenaico de Ecología (C…	Land abandonment in the Mediterranean mountains since the 20th century has led to a reduction of ecosystem services, due to revegetation and homogenization of the landscape. To counteract these effects, the regional administration of La Rioja in Spain initiated a Plan for Shrub Clearing (PSC) combined with extensive livestock grazing in 1986, which is still in action today. This study analyses th…	Forest fires; Iberian system (Spain); Landscape planning; Landscape structure; Mountain pastures; Soil organic carbon; Surface water resources	E. Nadal-Romero; Instituto Pirenaico de Ecología (CSIC), Zaragoza, Campus de Aula Dei. Avda. Montaña 1005, 50059, Spain; email: estelanr@ipe.csic.es	English	Article	Final	All Open Access; Hybrid Gold Open Access	Scopus	2-s2.0-85173545866
Lasanta T.; Khorchani M.; Pérez-Cabello F.; Errea P.; Sáenz-Blanco R.; Nadal-Romero E.	Lasanta, T. (6603445114); Khorchani, M. (57202073134); Pérez-Cabello, F. (6507227254); Errea, P. (6602864713); Sáenz-Blanco, R. (57203898121); Nadal-Romero, E. (16310345200)	6603445114; 57202073134; 6507227254; 6602864713; 57203898121; 16310345200	Clearing shrubland and extensive livestock farming: Active prevention to control wildfires in the Mediterranean mountains	2018	Journal of Environmental Management	227			256	266	10	57	10.1016/j.jenvman.2018.08.104	https://www.scopus.com/inward/record.uri?eid=2-s2.0-85053476046&doi=10.1016%2fj.jenvman.2018.08.104&partnerID=40&md5=a50114f596dc0e28343de8478d9e4bc8	Instituto Pirenaico de Ecología, Procesos Geoambientales y Cambio Global, IPE-CSIC, Zaragoza, Spain; Instituto Universitario de Ciencias Ambientales, Departamento de Geografía y Ordenación del Territorio, Universidad de Zaragoza, Zaragoza, Spain; Consejería de Agricultura, Ganadería y Medio Ambiente (Gobierno de La Rioja), Spain	Lasanta T., Instituto Pirenaico de Ecología, Procesos Geoambientales y Cambio Global, IPE-CSIC, Zaragoza, Spain; Khorchani M., Instituto Pirenaico de Ecología, Procesos Geoambientales y Cambio Global, IPE-CSIC, Zaragoza, Spain; Pérez-Cabello F., Instituto Universitario de Ciencias Ambientales, Departamento de Geografía y Ordenación del Territorio, Universidad de Zaragoza, Zaragoza, Spain; Errea P…	Forest fires are one of the main environmental problems in Mediterranean environments and different fire prevention policies have been applied: livestock grazing, prescribed fires and a combination of both. However, none present satisfactory results. In that context, in 1986 the Regional Government of La Rioja started the Plan for Shrub Clearing (PSC), combining shrub clearings and livestock graz…	Fire danger; Fire prevention; Fire risk; Landscape management; Public environmental policies; Silvopastoral system	E. Nadal-Romero; Instituto Pirenaico de Ecología, Procesos Geoambientales y Cambio Global, IPE-CSIC, Zaragoza, Avenida Montañana 1005, Spain; email: estelanr@unizar.es	English	Article	Final		Scopus	2-s2.0-85053476046
Lasanta T.; Nadal-Romero E.; García-Ruiz J.M.	Lasanta, T. (6603445114); Nadal-Romero, E. (16310345200); García-Ruiz, J.M. (56730184900)	6603445114; 16310345200; 56730184900	Clearing shrubland as a strategy to encourage extensive livestock farming in the Mediterranean Mountains	2019	Geographical Research Letters	45	2		487	513	26	31	10.18172/cig.3616	https://www.scopus.com/inward/record.uri?eid=2-s2.0-85073725034&doi=10.18172%2fcig.3616&partnerID=40&md5=101b952dc00a39d4dfc5b4876a46dc44	Instituto Pirenaico de Ecología, Consejo Superior de Investigaciones Científicas (IPE-CSIC), Campus de Aula Dei, Apartado 13.034, Zaragoza, 50080, Spain	Lasanta T., Instituto Pirenaico de Ecología, Consejo Superior de Investigaciones Científicas (IPE-CSIC), Campus de Aula Dei, Apartado 13.034, Zaragoza, 50080, Spain; Nadal-Romero E., Instituto Pirenaico de Ecología, Consejo Superior de Investigaciones Científicas (IPE-CSIC), Campus de Aula Dei, Apartado 13.034, Zaragoza, 50080, Spain; García-Ruiz J.M., Instituto Pirenaico de Ecología, Consejo Sup…	The European Mediterranean highlands have undergone a sharp economic decline from the mid-20th century, causing heavy environmental impacts and loss of ecosystem services. These mountain areas have limited opportunities to integrate into in the current financial system, which demands high productivity from workers and a very competitive product. Extensive livestock farming is one of the few activ…	Iberian Range; Land abandonment; Livestock farms; Pasture production; Shrub clearance; Spain	T. Lasanta; Instituto Pirenaico de Ecología, Consejo Superior de Investigaciones Científicas (IPE-CSIC), Campus de Aula Dei, Zaragoza, Apartado 13.034, 50080, Spain; email: fm@ipe.csic.es	English	Article	Final	All Open Access; Gold Open Access	Scopus	2-s2.0-85073725034
Lazarev G.	Lazarev, Gregory (57605103500)	57605103500	Pastoralism as a response to climate change and water security in Mediterranean mountains and forests	2021	Managing Healthy Livestock Production and Consumption				123	127	4	0	10.1016/B978-0-12-823019-0.00003-9	https://www.scopus.com/inward/record.uri?eid=2-s2.0-85128520399&doi=10.1016%2fB978-0-12-823019-0.00003-9&partnerID=40&md5=836d54e85598b2c081d0e025bee70685			The most misunderstood sub-sector concerning environmental health is animal husbandry, with its’ profusion of scientific evidence and counter evidence on nearly every aspect. This is mostly due to the separation of animals from the environment where they strive. Rather than animals, one ought to address “animal ecosystems, " with the infinite interactions that characterize the elementary compleme…	Climate change; Desertification; Mediterranean mountains; Pastoralism; Territorial development; Transhumance; Water security		English	Book chapter	Final		Scopus	2-s2.0-85128520399
Lecegui A.; Olaizola A.M.; Varela E.	Lecegui, Antonio (57372839500); Olaizola, Ana M. (6507327775); Varela, Elsa (55540285000)	57372839500; 6507327775; 55540285000	Disentangling the role of management practices on ecosystem services delivery in Mediterranean silvopastoral systems: Synergies and trade-offs through expert-based assessment	2022	Forest Ecology and Management	517		120273				5	10.1016/j.foreco.2022.120273	https://www.scopus.com/inward/record.uri?eid=2-s2.0-85129935430&doi=10.1016%2fj.foreco.2022.120273&partnerID=40&md5=1a757ef23ee26a042223e9ec8b72e6ba	Institute of Agrifood Research and Technology (IRTA), Torre Marimon, 08140, Barcelona, Caldes de Montbui, Spain; Center for Agro-Food Economics and Development (CREDA-UPC-IRTA), Parc Mediterrani de La Tecnologia, Edifici ESAB, 08860, Barcelona, Castelldefels, Spain; Department of Agricultural Sciences and Natural Environment, University of Zaragoza, Miguel Servet 177, Zaragoza, 50013, Spain; Agri…	Lecegui A., Institute of Agrifood Research and Technology (IRTA), Torre Marimon, 08140, Barcelona, Caldes de Montbui, Spain, Center for Agro-Food Economics and Development (CREDA-UPC-IRTA), Parc Mediterrani de La Tecnologia, Edifici ESAB, 08860, Barcelona, Castelldefels, Spain; Olaizola A.M., Department of Agricultural Sciences and Natural Environment, University of Zaragoza, Miguel Servet 177, Z…	Silvopastoral systems (SPS) emerge with a renewal interest in the Mediterranean for their promotion of multifunctionality through a variety of ecosystem services (ES). However, the understanding of how combined forestry and pastoral practices affect the ES delivery as well as the synergies and trade-off dynamics amongst them is still very limited. We applied the structured expert consultation Del…	Agroforestry; Bundles; Delphi method; Social-ecological system; Sustainable Forest Management; Wood pastures	A. Lecegui; Institute of Agrifood Research and Technology (IRTA), Caldes de Montbui, Torre Marimon, 08140, Barcelona, Spain; email: antonio.lecegui@irta.cat	English	Article	Final	All Open Access; Green Open Access; Hybrid Gold Open Access	Scopus	2-s2.0-85129935430
Leiber F.	Leiber, Florian (6603201767)	6603201767	Let them graze! Potentials of ruminant production outside the feed-food competition	2021	Managing Healthy Livestock Production and Consumption				137	148	11	5	10.1016/B978-0-12-823019-0.00009-X	https://www.scopus.com/inward/record.uri?eid=2-s2.0-85128545861&doi=10.1016%2fB978-0-12-823019-0.00009-X&partnerID=40&md5=4a5a9abb5134b3e62ffcc451b35fefc0	Department of Livestock Sciences, Research Institute of Organic Agriculture (FiBL), Frick, Switzerland	Leiber F., Department of Livestock Sciences, Research Institute of Organic Agriculture (FiBL), Frick, Switzerland	Worldwide, grasslands provide an agricultural resource with large potentials for global food security and ecosystem services. However, productivity potentials are currently poorly realized. In many regions, grasslands are degraded through abandonment or overstocking, as well as by climate change effects. Nonetheless, there are great opportunities to improve productivity and ecological sustainabil…	Biodiversity; Diet composition; Dual-purpose breeds; Feed-food competition; Food security; Grassland; Livestock ruminant		English	Book chapter	Final		Scopus	2-s2.0-85128545861
Leolini L.; Moriondo M.; Brilli L.; Galvagno M.; Bindi M.; Argenti G.; Cammarano D.; Bellini E.; Dibari C.; Wohlfahrt G.; Feigenwinter I.; Pra A.D.; Dalmonech D.; Collalti A.; Cioccolo E.; Cremonese E.; Filippa G.; Stagliano N.; Costafreda-Aumedes S.	Leolini, Luisa (57189710485); Moriondo, Marco (55932484200); Brilli, Lorenzo (55323988100); Galvagno, Marta (24075719800); Bindi, Marco (59130220500); Argenti, Giovanni (16743799000); Cammarano, Davide (29067487400); Bellini, Edoardo (57519782700); Dibari, Camilla (37088285000); Wohlfahrt, Georg (7003279414); Feigenwinter, Iris (57202157572); Pra, Aldo Dal (46661581300); Dalmonech, Daniela (36127…	57189710485; 55932484200; 55323988100; 24075719800; 59130220500; 16743799000; 29067487400; 57519782700; 37088285000; 7003279414; 57202157572; 46661581300; 36127470700; 55315379200; 58742044200; 24075493900; 25651576400; 42762353000; 55639192600	GRASSVISTOCK: Modeling water fluxes in agro-pastoral systems	2023	2023 IEEE International Workshop on Metrology for Agriculture and Forestry, MetroAgriFor 2023 - Proceedings				199	204	5	0	10.1109/MetroAgriFor58484.2023.10424218	https://www.scopus.com/inward/record.uri?eid=2-s2.0-85186491571&doi=10.1109%2fMetroAgriFor58484.2023.10424218&partnerID=40&md5=8293e7d470cb8f1c3709a048a4b2a5a2	University of Florence, Department of Agriculture, Food, Environment and Forestry, Florence, Italy; Institute of BioEconomy, National Research Council, Sesto Fiorentino, Italy; Environmental Protection Agency of Aosta Valley, Climate Change Department, Saint Christophe, Italy; Aarhus University, IClimate, Department of Agroecology, Tjele, Denmark; Institut für Ökologie Universität Innsbruck, Inns…	Leolini L., University of Florence, Department of Agriculture, Food, Environment and Forestry, Florence, Italy; Moriondo M., Institute of BioEconomy, National Research Council, Sesto Fiorentino, Italy; Brilli L., Institute of BioEconomy, National Research Council, Sesto Fiorentino, Italy; Galvagno M., Environmental Protection Agency of Aosta Valley, Climate Change Department, Saint Christophe, It…	Climate change is currently threatening agro-pastoral systems around the world. Increased temperature and prolonged drought periods are reducing the capacity of these environments to provide several ecosystem services and their potential to mitigate climate change. In this context, grasslands and pastures monitoring gains a relevant importance for improving farm management and productivity, farme…	Above-Ground Biomass; Crop models; Fractional Transpirable Soil Water; Grasslands; Water dynamics	L. Leolini; University of Florence, Department of Agriculture, Food, Environment and Forestry, Florence, Italy; email: luisa.leolini@unifi.it	English	Conference paper	Final		Scopus	2-s2.0-85186491571
Li X.; Wang Z.; Wang D.; Wang L.; Pan D.; Li J.; De K.; Seastedt T.R.	Li, Xincheng (57205513817); Wang, Zhongnan (56263974300); Wang, Deli (57203295904); Wang, Ling (16302605700); Pan, Duofeng (56727408200); Li, Jie (56278817500); De, Kejia (57205515766); Seastedt, Timothy R. (7003301963)	57205513817; 56263974300; 57203295904; 16302605700; 56727408200; 56278817500; 57205515766; 7003301963	Livestock grazing impacts on plateau pika (Ochotona curzoniae) vary by species identity	2019	Agriculture, Ecosystems and Environment	275			23	31	8	34	10.1016/j.agee.2019.01.007	https://www.scopus.com/inward/record.uri?eid=2-s2.0-85060333108&doi=10.1016%2fj.agee.2019.01.007&partnerID=40&md5=6d4d2794ded57a9e52a9daf43a72dea5	Institute of Grassland Science/School of Environment, Key Laboratory of Vegetation Ecology/Key Laboratory for Wetland Ecology and Vegetation Restoration, Northeast Normal University, Changchun, 130024, Jilin, China; Institute of Forage and Grassland Sciences, Heilongjiang Academy of Agricultural Sciences, Harbin, 150086, Heilongjiang, China; Qinghai Academy of Animal Science and Veterinary Medici…	Li X., Institute of Grassland Science/School of Environment, Key Laboratory of Vegetation Ecology/Key Laboratory for Wetland Ecology and Vegetation Restoration, Northeast Normal University, Changchun, 130024, Jilin, China; Wang Z., Institute of Grassland Science/School of Environment, Key Laboratory of Vegetation Ecology/Key Laboratory for Wetland Ecology and Vegetation Restoration, Northeast Nor…	Livestock and small burrowing mammals are potential ecosystem engineers and major drivers of ecosystem processes. Small mammals, often considered competitors with livestock, have been reported to increase in recent years and have been identified for their negative impacts on ecosystem services such as plant production and soil carbon sequestration. However, these increases and impacts by small ma…	Alpine meadow; Grassland management; Indirect effect; Large herbivore; Sanjiangyuan; Source of the Three Rivers	D. Wang; Institute of Grassland Science/School of Environment, Key Laboratory of Vegetation Ecology/Key Laboratory for Wetland Ecology and Vegetation Restoration, Northeast Normal University, Changchun, 130024, China; email: wangd@nenu.edu.cn	English	Article	Final	All Open Access; Green Open Access	Scopus	2-s2.0-85060333108
Li Y.; Fan M.; Li W.	Li, Yanbo (55193063200); Fan, Mingming (55508003200); Li, Wenjun (55719043100)	55193063200; 55508003200; 55719043100	Application of payment for ecosystem services in China's rangeland conservation initiatives: A social-ecological system perspective	2015	Rangeland Journal	37	3		285	296	11	26	10.1071/RJ14014	https://www.scopus.com/inward/record.uri?eid=2-s2.0-84929896835&doi=10.1071%2fRJ14014&partnerID=40&md5=e9b6823453cbac83948df2d9cdd0753b	Institute of International Rivers and Eco-Security, Yunnan University, Kunming, 650091, China; Department of Environmental Management, Peking University, Beijing, 100871, China	Li Y., Institute of International Rivers and Eco-Security, Yunnan University, Kunming, 650091, China, Department of Environmental Management, Peking University, Beijing, 100871, China; Fan M., Department of Environmental Management, Peking University, Beijing, 100871, China; Li W., Department of Environmental Management, Peking University, Beijing, 100871, China	The Chinese government has adopted Payment for Ecosystem Services (PES) as a main approach for preventing or restoring rangelands perceived as undergoing degradation on a massive scale. Using the PES project, known as the 'retire livestock, restore rangeland' project in Alxa of Inner Mongolia as an example, the long-term ecological consequences of such projects is assessed, and the causes of the …	Inner Mongolia; payment for ecosystem services; rangeland conservation; social-ecological system		English	Review	Final		Scopus	2-s2.0-84929896835
López-Sánchez A.; Perea R.; Roig S.; Isselstein J.; Schmitz A.	López-Sánchez, Aida (56804697200); Perea, Ramón (37117601300); Roig, Sonia (6602622468); Isselstein, Johannes (6603080213); Schmitz, Anja (57199206689)	56804697200; 37117601300; 6602622468; 6603080213; 57199206689	Challenges on the conservation of traditional orchards: Tree damage as an indicator of sustainable grazing	2020	Journal of Environmental Management	257		110010				7	10.1016/j.jenvman.2019.110010	https://www.scopus.com/inward/record.uri?eid=2-s2.0-85076686833&doi=10.1016%2fj.jenvman.2019.110010&partnerID=40&md5=88f925e3d8fe6b8a9dfe8b54d11d690d	Department of Natural Systems and Resources. Universidad Politécnica de Madrid. Ciudad Universitaria s/n, Madrid, 28040, Spain; Institute of Grassland Science, Georg-August University Goettingen, Von-Siebold-Str. 8, Goettingen, 37075, Germany	López-Sánchez A., Department of Natural Systems and Resources. Universidad Politécnica de Madrid. Ciudad Universitaria s/n, Madrid, 28040, Spain; Perea R., Department of Natural Systems and Resources. Universidad Politécnica de Madrid. Ciudad Universitaria s/n, Madrid, 28040, Spain; Roig S., Department of Natural Systems and Resources. Universidad Politécnica de Madrid. Ciudad Universitaria s/n, …	Traditional orchard meadows are among the most valuable cultural and agricultural systems for nature conservation in Europe. They comprise scattered fruit trees over a highly diverse herbaceous layer and provide a wide range of ecosystem services. However, they are strongly endangered due to farmland intensification and abandonment. Livestock grazing is known to promote grassland diversity but it…	Agroforestry; Animal grazing; Crown damage; Individual tree-protection; Streuobstwiesen; Trunk debarking	A. López-Sánchez; Departamento de Sistemas y Recursos Naturales. Universidad Politécnica de Madrid, Ciudad Universitaria, Madrid, s/n 28040, Spain; email: aida.lopez@upm.es	English	Article	Final	All Open Access; Green Open Access	Scopus	2-s2.0-85076686833
López-Sánchez A.; San Miguel A.; Dirzo R.; Roig S.	López-Sánchez, Aida (56804697200); San Miguel, Alfonso (37117713600); Dirzo, Rodolfo (7003959015); Roig, Sonia (6602622468)	56804697200; 37117713600; 7003959015; 6602622468	Scattered trees and livestock grazing as keystones organisms for sustainable use and conservation of Mediterranean dehesas	2016	Journal for Nature Conservation	33			58	67	9	17	10.1016/j.jnc.2016.07.003	https://www.scopus.com/inward/record.uri?eid=2-s2.0-84982701563&doi=10.1016%2fj.jnc.2016.07.003&partnerID=40&md5=b57cf36ad1133e3e9abbfe1b36e32d7d	Departamento de Sistemas y Recursos Naturales, Universidad Politécnica de Madrid, Ciudad Universitaria, Madrid, s/n 28040, Spain; ECOGESFOR, Ecología y Gestión Forestal Sostenible, Universidad Politécnica de Madrid, Ciudad Universitaria, Madrid, s/n 28040, Spain; Department of Biology, Stanford University, 371 Serra Mall, Stanford, 94305, CA, United States	López-Sánchez A., Departamento de Sistemas y Recursos Naturales, Universidad Politécnica de Madrid, Ciudad Universitaria, Madrid, s/n 28040, Spain, ECOGESFOR, Ecología y Gestión Forestal Sostenible, Universidad Politécnica de Madrid, Ciudad Universitaria, Madrid, s/n 28040, Spain; San Miguel A., Departamento de Sistemas y Recursos Naturales, Universidad Politécnica de Madrid, Ciudad Universitaria…	Mediterranean scattered oak woodlands support relatively high biological diversity, and provide important ecosystem services. However, there is still a lack of knowledge about livestock-tree-grassland relationships, knowledge necessary for effective conservation management in these systems. To address such lacuna, we measured the effects of scattered trees and grazing animals (livestock vs. wild …	Biomass; Ecotone; Grazing species; Inter-tree gaps; Livestock-tree-grassland interaction; Plant diversity	A. López-Sánchez; Departamento de Sistemas y Recursos Naturales, Universidad Politécnica de Madrid, Madrid, Ciudad Universitaria, s/n 28040, Spain; email: aida.lopez@upm.es	English	Article	Final		Scopus	2-s2.0-84982701563
López-Sánchez A.; San Miguel A.; López-Carrasco C.; Huntsinger L.; Roig S.	López-Sánchez, Aida (56804697200); San Miguel, Alfonso (37117713600); López-Carrasco, Celia (16313649000); Huntsinger, Lynn (6701606028); Roig, Sonia (6602622468)	56804697200; 37117713600; 16313649000; 6701606028; 6602622468	The important role of scattered trees on the herbaceous diversity of a grazed Mediterranean dehesa	2016	Acta Oecologica	76			31	38	7	20	10.1016/j.actao.2016.08.003	https://www.scopus.com/inward/record.uri?eid=2-s2.0-84982124794&doi=10.1016%2fj.actao.2016.08.003&partnerID=40&md5=c4949df23bd501970fc8a92c0d15937f	Departamento de Sistemas y Recursos Naturales, Universidad Politécnica de Madrid, Ciudad Universitaria, s/n 28040, Madrid, ES, Spain; ECOGESFOR, Ecología y Gestión Forestal Sostenible, Universidad Politécnica de Madrid, Ciudad Universitaria, s/n 28040, Madrid, ES, Spain; Laboratorio Lactología y Sanidad Animal, Consejería de Agricultura, Talavera de la Reina, 45600, ES, Spain; Department of Envir…	López-Sánchez A., Departamento de Sistemas y Recursos Naturales, Universidad Politécnica de Madrid, Ciudad Universitaria, s/n 28040, Madrid, ES, Spain, ECOGESFOR, Ecología y Gestión Forestal Sostenible, Universidad Politécnica de Madrid, Ciudad Universitaria, s/n 28040, Madrid, ES, Spain; San Miguel A., Departamento de Sistemas y Recursos Naturales, Universidad Politécnica de Madrid, Ciudad Unive…	Scattered trees are considered keystone structures and play an important role in Mediterranean sylvopastoral systems. Such systems are associated with high biodiversity and provide important natural resources and ecosystem services. In this study, we measured the contribution of scattered trees and different grazing management (cattle, sheep and wildlife only) to the diversity of the grassland sw…	Grazing species; Inter-tree gaps; Open woodland; Sylvopastoralism	A. López-Sánchez; Departamento de Sistemas y Recursos Naturales, Universidad Politécnica de Madrid, Ciudad Universitaria, Madrid, s/n 28040, Spain; email: aida.lopez@upm.es	English	Article	Final		Scopus	2-s2.0-84982124794
López-Santiago C.A.; Oteros-Rozas E.; Martín-López B.; Plieninger T.; Martín E.G.; González J.A.	López-Santiago, César A. (37089076700); Oteros-Rozas, Elisa (55255144500); Martín-López, Berta (23028283000); Plieninger, Tobias (6603486401); Martín, Esther González (56245414400); González, José A. (57225674647)	37089076700; 55255144500; 23028283000; 6603486401; 56245414400; 57225674647	Using visual stimuli to explore the social perceptions of ecosystem services in cultural landscapes: The case of transhumance in Mediterranean Spain	2014	Ecology and Society	19	2	27				103	10.5751/ES-06401-190227	https://www.scopus.com/inward/record.uri?eid=2-s2.0-84903739318&doi=10.5751%2fES-06401-190227&partnerID=40&md5=88f93c7978217017f62658869ccf59cc	Social-Ecological Systems Laboratory, Department of Ecology, Universidad Autónoma de Madrid, Madrid, Edificio de Biología, Spain; Department of Geosciences and Natural Resource Management, University of Copenhagen, Denmark	López-Santiago C.A., Social-Ecological Systems Laboratory, Department of Ecology, Universidad Autónoma de Madrid, Madrid, Edificio de Biología, Spain; Oteros-Rozas E., Social-Ecological Systems Laboratory, Department of Ecology, Universidad Autónoma de Madrid, Madrid, Edificio de Biología, Spain; Martín-López B., Social-Ecological Systems Laboratory, Department of Ecology, Universidad Autónoma de…	The ecosystem services approach has been proposed as a powerful tool for the analysis of coupled social-ecological systems. This approach is particularly useful for the evaluation of cultural landscapes, which represent the joint evolution of humans and nature across an extended time span. Transhumance is a customary practice of mobile pastoralism, involving the regular seasonal migration of live…	Cropland; Drove road; Ecosystem services; Mediterranean landscapes; Pine forest; Transhumance; Visual perception	C. A. López-Santiago; Cantoblanco, Madrid, 28022, C/Darwin 2, Spain; email: cesaragustin.lopez@uam.es	English	Article	Final	All Open Access; Gold Open Access	Scopus	2-s2.0-84903739318
MacLaren C.; Buckley H.L.; Hale R.J.	MacLaren, Chloe (56089209400); Buckley, Hannah L. (7004785148); Hale, Roddy J. (23485222700)	56089209400; 7004785148; 23485222700	Conservation of forest biodiversity and ecosystem properties in a pastoral landscape of the Ecuadorian Andes	2014	Agroforestry Systems	88	2		369	381	12	5	10.1007/s10457-014-9690-9	https://www.scopus.com/inward/record.uri?eid=2-s2.0-84898545353&doi=10.1007%2fs10457-014-9690-9&partnerID=40&md5=e647efc4efe0d0c6d489e9b4a47c18c5	Department of Ecology, Lincoln University, Lincoln, 7647 Canterbury, PO Box 85084, New Zealand	MacLaren C., Department of Ecology, Lincoln University, Lincoln, 7647 Canterbury, PO Box 85084, New Zealand; Buckley H.L., Department of Ecology, Lincoln University, Lincoln, 7647 Canterbury, PO Box 85084, New Zealand; Hale R.J., Department of Ecology, Lincoln University, Lincoln, 7647 Canterbury, PO Box 85084, New Zealand	High Andean cloud forests are home to a diversity of unique wildlife and are important providers of ecosystem services to people in the Andean regions. The extent of these cloud forests has been widely reduced through conversion to pasture for livestock, which threatens the forests' ability to support biodiversity and provide ecosystem services. This paper explores whether impacts on woody plant …	Andes; Conservation; Ecosystem properties; Forest; Pasture; Woody vegetation	R. J. Hale; Department of Ecology, Lincoln University, Lincoln, 7647 Canterbury, PO Box 85084, New Zealand; email: Roddy.Hale@lincoln.ac.nz	English	Article	Final		Scopus	2-s2.0-84898545353
Madau F.A.; Arru B.; Furesi R.; Sau P.; Pulina P.	Madau, Fabio A. (26536171300); Arru, Brunella (26031251200); Furesi, Roberto (56073873400); Sau, Paola (57827741900); Pulina, Pietro (26536437600)	26536171300; 26031251200; 56073873400; 57827741900; 26536437600	Public perception of ecosystem and social services produced by Sardinia extensive dairy sheep farming systems	2022	Agricultural and Food Economics	10	1	19				5	10.1186/s40100-022-00225-8	https://www.scopus.com/inward/record.uri?eid=2-s2.0-85135270399&doi=10.1186%2fs40100-022-00225-8&partnerID=40&md5=fa6100ab3574036abdf39ba06d8e8016	Department of Agricultural Sciences, University of Sassari, Viale Italia, 39A, Sassari, 07100, Italy	Madau F.A., Department of Agricultural Sciences, University of Sassari, Viale Italia, 39A, Sassari, 07100, Italy; Arru B., Department of Agricultural Sciences, University of Sassari, Viale Italia, 39A, Sassari, 07100, Italy; Furesi R., Department of Agricultural Sciences, University of Sassari, Viale Italia, 39A, Sassari, 07100, Italy; Sau P., Department of Agricultural Sciences, University of Sa…	Dairy sheep farming systems provide a great range of ecosystem services (ESs) and social services (SSs). These are Agro-pastoral Secondary Outputs (ASOs), the promotion of which can help the survival of the systems and the rural regions in which they exist. However, little attention has been paid to understanding which ASOs are recognized by the public, which is the first step to adequately promo…	Agro-pastoral secondary outputs (ASOs); Logit regression; Multiple correspondence analysis; Sardinia; Systematic qualitative literature review	B. Arru; Department of Agricultural Sciences, University of Sassari, Sassari, Viale Italia, 39A, 07100, Italy; email: brarru@uniss.it	English	Article	Final	All Open Access; Gold Open Access	Scopus	2-s2.0-85135270399
Mancilla-Leytón J.M.; Gribis D.; Pozo-Campos C.; Morales-Jerrett E.; Mena Y.; Cambrollé J.; Vicente Á.M.	Mancilla-Leytón, Juan Manuel (36562077000); Gribis, Djamila (58131404100); Pozo-Campos, Claudio (58131295200); Morales-Jerrett, Eduardo (57215581273); Mena, Yolanda (6507231031); Cambrollé, Jesús (24402526300); Vicente, Ángel Martín (36981807900)	36562077000; 58131404100; 58131295200; 57215581273; 6507231031; 24402526300; 36981807900	Ecosystem Services Provided by Pastoral Husbandry: A Bibliometric Analysis	2022	Land	11	11	2083				4	10.3390/land11112083	https://www.scopus.com/inward/record.uri?eid=2-s2.0-85149125007&doi=10.3390%2fland11112083&partnerID=40&md5=30fc31e4b998e36e23d5f83233240d0c	Departamento de Biología Vegetal y Ecología, Facultad de Biología, Universidad de Sevilla, Seville, 41012, Spain; Instituto Interuniversitario Andaluz en Robótica y Sistemas Inteligentes, “Robotics and Intelligent Systems” (RIS), Universidad de Sevilla, C/Torricelli 18–20, Seville, 41092, Spain; Departamento de Agronomía, Escuela Técnica Superior de Ingeniería Agronómica, Universidad de Sevilla, …	Mancilla-Leytón J.M., Departamento de Biología Vegetal y Ecología, Facultad de Biología, Universidad de Sevilla, Seville, 41012, Spain, Instituto Interuniversitario Andaluz en Robótica y Sistemas Inteligentes, “Robotics and Intelligent Systems” (RIS), Universidad de Sevilla, C/Torricelli 18–20, Seville, 41092, Spain; Gribis D., Departamento de Biología Vegetal y Ecología, Facultad de Biología, Un…	The ecosystem services provided by the age-old activity of husbandry are presently declining or seriously endangered. The situation is particularly serious for regulation services and for certain cultural services given their growing dependence on external inputs. This work performs a bibliometric analysis for the purpose of identifying the certainties and gaps associated with the different ecosy…	biodiversity; greenhouse gases; pastoral husbandry; provisioning; regulation	J.M. Mancilla-Leytón; Departamento de Biología Vegetal y Ecología, Facultad de Biología, Universidad de Sevilla, Seville, 41012, Spain; email: jmancilla@us.es	English	Article	Final	All Open Access; Gold Open Access	Scopus	2-s2.0-85149125007
Marques D.; Fachada M.; Viana H.	Marques, Duarte (57201693936); Fachada, Marco (57201694028); Viana, Hélder (35575270600)	57201693936; 57201694028; 35575270600	Synergies between goat grazing and shrub biomass in mountain areas	2018	Sustainable Goat Production in Adverse Environments	1			155	175	20	4	10.1007/978-3-319-71855-2_10	https://www.scopus.com/inward/record.uri?eid=2-s2.0-85045786951&doi=10.1007%2f978-3-319-71855-2_10&partnerID=40&md5=f69a3b1a845a5631505fd06333371460	Aguiarfloresta-Associação Florestal e Ambiental de Vila Pouca de Aguiar, Loja no. 4, Central de Camionagem, Vila Pouca de Aguiar, 5450-011, Portugal; ADRAT-Associação de Desenvolvimento da Região do Alto Tâcmega, Avenida da Cooperação, Parque Empresarial Edifício INDITRANS, Lote A1, no 2, Outeiro Seco, Chaves, 5400-673, Portugal; CI and DETS Research Centre/DEAS-ESAV, Polytechnic Institute of Vis…	Marques D., Aguiarfloresta-Associação Florestal e Ambiental de Vila Pouca de Aguiar, Loja no. 4, Central de Camionagem, Vila Pouca de Aguiar, 5450-011, Portugal; Fachada M., ADRAT-Associação de Desenvolvimento da Região do Alto Tâcmega, Avenida da Cooperação, Parque Empresarial Edifício INDITRANS, Lote A1, no 2, Outeiro Seco, Chaves, 5400-673, Portugal; Viana H., CI and DETS Research Centre/DEAS-…	North and Center of inland Portugal is characterized by mountain areas with low productivity, and susceptible to desertification. The human settlements have low densities and the people are aged leading to agriculture abandonment contributing to the increase of wildfires. The rural population with low resources finds in the extensive livestock production a source of income making possible the sur…		H. Viana; CI and DETS Research Centre/DEAS-ESAV, Polytechnic Institute of Viseu, Viseu, Av. Cor. José Maria Vale de Andrade s/n, Campus Politécnico Santa Maria, 3504-510, Portugal; email: hviana@esav.ipv.pt	English	Book chapter	Final		Scopus	2-s2.0-85045786951
Marsoner T.; Egarter Vigl L.; Manck F.; Jaritz G.; Tappeiner U.; Tasser E.	Marsoner, Thomas (57195246106); Egarter Vigl, Lukas (57209214477); Manck, Frederick (57195251137); Jaritz, Günter (57509728600); Tappeiner, Ulrike (6603799416); Tasser, Erich (6602401807)	57195246106; 57209214477; 57195251137; 57509728600; 6603799416; 6602401807	Indigenous livestock breeds as indicators for cultural ecosystem services: A spatial analysis within the Alpine Space	2018	Ecological Indicators	94			55	63	8	71	10.1016/j.ecolind.2017.06.046	https://www.scopus.com/inward/record.uri?eid=2-s2.0-85026544460&doi=10.1016%2fj.ecolind.2017.06.046&partnerID=40&md5=88bf9cbf75a03a436a53a54ec3f51b62	Institute for Alpine Environment, Eurac research, Drususallee 1, Bozen, 39100, Italy; Jaritz Günter, Landscape ecologist, Unkenberg 15, Unken, 5091, Austria; Institute of Ecology, University of Innsbruck, Sternwartestraße 15, Innsbruck, 6020, Austria	Marsoner T., Institute for Alpine Environment, Eurac research, Drususallee 1, Bozen, 39100, Italy; Egarter Vigl L., Institute for Alpine Environment, Eurac research, Drususallee 1, Bozen, 39100, Italy; Manck F., Institute for Alpine Environment, Eurac research, Drususallee 1, Bozen, 39100, Italy; Jaritz G., Jaritz Günter, Landscape ecologist, Unkenberg 15, Unken, 5091, Austria; Tappeiner U., Inst…	Great changes have occurred in livestock management in recent decades that have been due to increased specialization and mechanization. In combination with a strong focus on high-yielding breeds and breeds that mainly offer provisioning ecosystem services, these changes have led to a considerable decline in the diversity of indigenous livestock breeds. The cultural benefits provided by locally ad…	Area of origin; Autochthonous breeds; Cultural ecosystem services	T. Marsoner; Institute for Alpine Environment, Eurac Research, Bozen/Bolzano, Drususallee 1, 39100, Italy; email: thomas.marsoner@eurac.edu	English	Article	Final	All Open Access; Hybrid Gold Open Access	Scopus	2-s2.0-85026544460
McWilliam W.; Fukuda Y.; Moller H.; Smith D.	McWilliam, Wendy (6504149407); Fukuda, Yuki (56248465600); Moller, Henrik (57215635667); Smith, Des (57194007294)	6504149407; 56248465600; 57215635667; 57194007294	Evaluation of a dairy agri-environmental programme for restoring woody green infrastructure	2017	International Journal of Agricultural Sustainability	15	4		350	364	14	11	10.1080/14735903.2017.1314749	https://www.scopus.com/inward/record.uri?eid=2-s2.0-85018287820&doi=10.1080%2f14735903.2017.1314749&partnerID=40&md5=c585c9ad600c17ba1b58fe30258e1b74	School of Landscape Architecture, Lincoln University, Christchurch, New Zealand; Centre for Sustainability: Agriculture, Food, Energy and Environment (CSAFE), University of Otago, Dunedin, New Zealand; Wildlands Consultants Ltd, Christchurch, New Zealand	McWilliam W., School of Landscape Architecture, Lincoln University, Christchurch, New Zealand; Fukuda Y., Centre for Sustainability: Agriculture, Food, Energy and Environment (CSAFE), University of Otago, Dunedin, New Zealand; Moller H., Centre for Sustainability: Agriculture, Food, Energy and Environment (CSAFE), University of Otago, Dunedin, New Zealand; Smith D., Wildlands Consultants Ltd, Chr…	Pastoral landscape woody vegetation provides ecosystem services, but potentially competes for space, light and nutrients that could provide additional farm production. A questionnaire determined the values and behaviours of New Zealand dairy farmers to evaluate voluntary agri-environmental programmes for restoring woody vegetation. Findings indicate the area is increasing, while the composition a…	ecosystem services; intensive pastoral dairy farming; Multifunctional agriculture; voluntary agri-environmental programmes; woody vegetation green infrastructure	W. McWilliam; School of Landscape Architecture, Lincoln University, Christchurch, New Zealand; email: Wendy.mcwilliam@lincoln.ac.nz	English	Article	Final	All Open Access; Green Open Access	Scopus	2-s2.0-85018287820
Morales-Jerrett E.; Mancilla-Leytón J.M.; Delgado-Pertíñez M.; Mena Y.	Morales-Jerrett, Eduardo (57215581273); Mancilla-Leytón, Juan Manuel (36562077000); Delgado-Pertíñez, Manuel (6507900281); Mena, Yolanda (6507231031)	57215581273; 36562077000; 6507900281; 6507231031	The contribution of traditional meat goat farming systems to human wellbeing and its importance for the sustainability of this livestock subsector	2020	Sustainability (Switzerland)	12	3	1181				25	10.3390/su12031181	https://www.scopus.com/inward/record.uri?eid=2-s2.0-85081251276&doi=10.3390%2fsu12031181&partnerID=40&md5=3725779625b908d41401f5e3c2477b1b	Departamento de Ciencias Agroforestales, Escuela Técnica Superior de Ingeniería Agronómica, Universidad de Sevilla, Sevilla, 41013, Spain; Departamento de Biología Vegetal y Ecología, Universidad de Sevilla, Sevilla, 41012, Spain	Morales-Jerrett E., Departamento de Ciencias Agroforestales, Escuela Técnica Superior de Ingeniería Agronómica, Universidad de Sevilla, Sevilla, 41013, Spain; Mancilla-Leytón J.M., Departamento de Biología Vegetal y Ecología, Universidad de Sevilla, Sevilla, 41012, Spain; Delgado-Pertíñez M., Departamento de Ciencias Agroforestales, Escuela Técnica Superior de Ingeniería Agronómica, Universidad d…	Traditional meat goat farming systems are characterized by rearing autochthonous breeds and using natural resources through grazing, often within protected natural areas. In a context of reduction of the number of farms, due to the low income derived from the sale of kids, the role of those systems as suppliers of presently non-remunerated ecosystem services becomes more relevant. The objective o…	Autochthonous goat breeds; Carbon footprint; Ecosystem services; Natura 2000 network; Pastoralism; Profitability	Y. Mena; Departamento de Ciencias Agroforestales, Escuela Técnica Superior de Ingeniería Agronómica, Universidad de Sevilla, Sevilla, 41013, Spain; email: yomena@us.es	English	Article	Final	All Open Access; Gold Open Access	Scopus	2-s2.0-85081251276
Moreno García C.A.; Maxwell T.M.R.; Hickford J.; Gregorini P.	Moreno García, Cristian A. (56001697800); Maxwell, Thomas M. R. (21743124300); Hickford, Jonathan (7004244103); Gregorini, Pablo (24070465900)	56001697800; 21743124300; 7004244103; 24070465900	On the Search for Grazing Personalities: From Individual to Collective Behaviors	2020	Frontiers in Veterinary Science	7		74				18	10.3389/fvets.2020.00074	https://www.scopus.com/inward/record.uri?eid=2-s2.0-85082468221&doi=10.3389%2ffvets.2020.00074&partnerID=40&md5=9c311af417bb679d08fb382d0f14e141	Department of Agricultural Sciences, Faculty of Agriculture and Life Sciences, Lincoln University, Christchurch, New Zealand	Moreno García C.A., Department of Agricultural Sciences, Faculty of Agriculture and Life Sciences, Lincoln University, Christchurch, New Zealand; Maxwell T.M.R., Department of Agricultural Sciences, Faculty of Agriculture and Life Sciences, Lincoln University, Christchurch, New Zealand; Hickford J., Department of Agricultural Sciences, Faculty of Agriculture and Life Sciences, Lincoln University,…	While grazing lands can offer a diverse range of forages, individuals within herds prefer to graze some habitats and not others. They can have consistent differences in grazing patterns and occupy specific spatial domains, whilst developing tactics and strategies for foraging that are specific to their grazing personalities. In this review, we explore the development of our understanding of grazi…	behavioral syndromes; conceptual model; genotype-to-phenotype associations; grazing patterns; heritability; personality plasticity; social environment	C.A. Moreno García; Department of Agricultural Sciences, Faculty of Agriculture and Life Sciences, Lincoln University, Christchurch, New Zealand; email: Cristian.MorenoGarcia@lincolnuni.ac.nz	English	Review	Final	All Open Access; Gold Open Access; Green Open Access	Scopus	2-s2.0-85082468221
Morgan-Davies C.; Lambe N.; Wishart H.; Waterhouse T.; Kenyon F.; McBean D.; McCracken D.	Morgan-Davies, Claire (14632434800); Lambe, Nicola (6602087967); Wishart, Harriet (56800479300); Waterhouse, Tony (8350251100); Kenyon, Fiona (6701807651); McBean, Dave (35311203000); McCracken, Davy (7006242623)	14632434800; 6602087967; 56800479300; 8350251100; 6701807651; 35311203000; 7006242623	Impacts of using a precision livestock system targeted approach in mountain sheep flocks	2018	Livestock Science	208			67	76	9	45	10.1016/j.livsci.2017.12.002	https://www.scopus.com/inward/record.uri?eid=2-s2.0-85039150648&doi=10.1016%2fj.livsci.2017.12.002&partnerID=40&md5=a69bf2e86b77d6bd98ed2dce942852ba	Scotland's Rural College, Hill & Mountain Research Centre, Kirkton, Crianlarich, FK20 8RU, Scotland, United Kingdom; Moredun Research Institute, Pentlands Science Park, Bush Loan, Penicuik, Midlothian, Scotland, United Kingdom	Morgan-Davies C., Scotland's Rural College, Hill & Mountain Research Centre, Kirkton, Crianlarich, FK20 8RU, Scotland, United Kingdom; Lambe N., Scotland's Rural College, Hill & Mountain Research Centre, Kirkton, Crianlarich, FK20 8RU, Scotland, United Kingdom; Wishart H., Scotland's Rural College, Hill & Mountain Research Centre, Kirkton, Crianlarich, FK20 8RU, Scotland, United Kingdom; Waterhou…	Although mountain sheep systems suffer from climatic and environmental handicaps that constrain productivity and economic viability, they have an important economic role, maintain habitats and species of high nature conservation value and support the provision of a range of ecosystem services of benefit to society. Using Precision Livestock Farming (PLF) in extensive mountain sheep systems could …	Labour; Precision livestock farming; Targeted selective treatment	C. Morgan-Davies; Scotland's Rural College, Hill & Mountain Research Centre, Crianlarich, Kirkton, FK20 8RU, United Kingdom; email: claire.morgan-davies@sruc.ac.uk	English	Article	Final		Scopus	2-s2.0-85039150648
Mpofu I.	Mpofu, Irvin (8656898500)	8656898500	Ecosystem services from different livestock management systems	2019	The Role of Ecosystem Services in Sustainable Food Systems				135	140	5	2	10.1016/B978-0-12-816436-5.00007-X	https://www.scopus.com/inward/record.uri?eid=2-s2.0-85093493142&doi=10.1016%2fB978-0-12-816436-5.00007-X&partnerID=40&md5=4e7a2ac6ade747127b46e02a42ce087a	Animal Production and Technology, Chinhoyi University of Technology, Chinhoyi, Zimbabwe	Mpofu I., Animal Production and Technology, Chinhoyi University of Technology, Chinhoyi, Zimbabwe	This chapter deals with the basic question “How does livestock production systems benefit humans and the environment?" Livestock farming involves the rearing of animals for food products, nonfood products (leather, wool, and even organic fertilizer), and other human uses, such as draft power and social protection. Livestock are assets that have life hence the term and this normally applies to dom…	Constraints; Ecosystems; Livestock; Services; Sustainability		English	Book chapter	Final		Scopus	2-s2.0-85093493142
Nicoloso L.; Negrini R.; Ajmone-Marsan P.; Crepaldi P.	Nicoloso, L. (16646491100); Negrini, R. (16943248500); Ajmone-Marsan, P. (6701754363); Crepaldi, P. (6602206269)	16646491100; 16943248500; 6701754363; 6602206269	On the way to functional agro biodiversity: Coat colour gene variability in goats	2012	Animal	6	1		41	49	8	10	10.1017/S175173111100139X	https://www.scopus.com/inward/record.uri?eid=2-s2.0-82955205757&doi=10.1017%2fS175173111100139X&partnerID=40&md5=44f07fa03de979b3871d59b2794f6af0	Sezione di Zootecnica Agraria, Dipartimento di Scienze Animali, Università degli Studi, Milano, Italy; Istituto di Zootecnica, Università Cattolica del S. Cuore, Piacenza, Italy; Associazione Italiana Allevatori, Rome, Via G. Tomassetti 9, Italy	Nicoloso L., Sezione di Zootecnica Agraria, Dipartimento di Scienze Animali, Università degli Studi, Milano, Italy; Negrini R., Istituto di Zootecnica, Università Cattolica del S. Cuore, Piacenza, Italy, Associazione Italiana Allevatori, Rome, Via G. Tomassetti 9, Italy; Ajmone-Marsan P., Istituto di Zootecnica, Università Cattolica del S. Cuore, Piacenza, Italy; Crepaldi P., Sezione di Zootecnic…	Functional agro biodiversity defines the exploitation of biodiversity to provide ecosystem services, support sustainable agricultural production and benefit the regional and global environment and the public at large (ELN-FAB, 2009; www.eln-fab.eu). Tracking of animal products back to the breed of origin based on their genetic make-up undoubtedly falls in this category. The aim of this paper was …	breed traceability; Capra hircus; pigmentation; single nucleotide polymorphisms	L. Nicoloso; Sezione di Zootecnica Agraria, Dipartimento di Scienze Animali, Università degli Studi, Milano, Italy; email: letizia.nicoloso@unimi.it	English	Article	Final	All Open Access; Green Open Access; Hybrid Gold Open Access	Scopus	2-s2.0-82955205757
O'Brien D.; Bohan A.; McHugh N.; Shalloo L.	O'Brien, D. (57188534917); Bohan, A. (57190390618); McHugh, N. (53863750700); Shalloo, L. (6602787027)	57188534917; 57190390618; 53863750700; 6602787027	A life cycle assessment of the effect of intensification on the environmental impacts and resource use of grass-based sheep farming	2016	Agricultural Systems	148			95	104	9	41	10.1016/j.agsy.2016.07.004	https://www.scopus.com/inward/record.uri?eid=2-s2.0-84979658392&doi=10.1016%2fj.agsy.2016.07.004&partnerID=40&md5=6e33a40bb68797b451d9db309f2ed9ef	Livestock Systems Research Department, AGRIC, Teagasc, Moorepark, Fermoy, Co., Cork, Ireland; Animal & Bioscience Research Department, AGRIC, Teagasc, Moorepark, Fermoy, Co., Cork, Ireland	O'Brien D., Livestock Systems Research Department, AGRIC, Teagasc, Moorepark, Fermoy, Co., Cork, Ireland; Bohan A., Animal & Bioscience Research Department, AGRIC, Teagasc, Moorepark, Fermoy, Co., Cork, Ireland; McHugh N., Animal & Bioscience Research Department, AGRIC, Teagasc, Moorepark, Fermoy, Co., Cork, Ireland; Shalloo L., Livestock Systems Research Department, AGRIC, Teagasc, Moorepark, Fe…	Intensification is a strategy that is reported to increase the productivity and environmental performance of livestock farms, but most life cycle assessments (LCA) of livestock (particularly sheep) only consider greenhouse gas (GHG) or carbon footprint (CF). The goal of our LCA study was to assess the effect of intensification on several measures of environmental impact and resource use for grass…	Climate change; Grazing; Lamb; Livestock; Sustainability	D. O'Brien; Livestock Systems Research Department, AGRIC, Teagasc, Moorepark, Fermoy, Co., Cork, Ireland; email: donal.mobrien@teagasc.ie	English	Article	Final	All Open Access; Bronze Open Access	Scopus	2-s2.0-84979658392
O'Flanagan P.; Martínez T.L.; Errea Abad M.P.	O'Flanagan, Patrick (6603985131); Martínez, Teodoro Lasanta (55665706200); Errea Abad, María Paz (6602864713)	6603985131; 55665706200; 6602864713	Restoration of sheep transhumance in the Ebro Valley, Aragon, Spain	2011	Geographical Review	101	4		556	575	19	20	10.1111/j.1931-0846.2011.00117.x	https://www.scopus.com/inward/record.uri?eid=2-s2.0-84055192013&doi=10.1111%2fj.1931-0846.2011.00117.x&partnerID=40&md5=e65d7afff04d21dd3c6859111b489d8e	University College Cork, Cork, Ireland; Instituto Pirenaico de Ecología (CSIC), 50080, Zaragoza, Spain	O'Flanagan P., University College Cork, Cork, Ireland; Martínez T.L., Instituto Pirenaico de Ecología (CSIC), 50080, Zaragoza, Spain; Errea Abad M.P., Instituto Pirenaico de Ecología (CSIC), 50080, Zaragoza, Spain	For centuries, sheep transhumance has connected the Spanish highlands with the lowlands, creating a livestock system with important social, economic, cultural, and landscape effects. About 5 million sheep were involved in transhumant movements in the mid-1700s, but transhumance started to decay in the nineteenth century and almost disappeared in the 1970s and 1980s. In the 1980s, transhumant shee…	Common Agricultural Policy; Livestock systems; Pyrenees; Sheep transhumance; Spain	P. O'Flanagan; University College Cork, Cork, Ireland; email: p.oflanagan@ucc.ie	English	Article	Final		Scopus	2-s2.0-84055192013
Ojima D.; Chuluun T.; Altanbagana M.	Ojima, Dennis (7003982726); Chuluun, Togtokh (6507215406); Altanbagana, Myagmarsuren (58814402200)	7003982726; 6507215406; 58814402200	Vulnerability and Resilience of the Mongolian Pastoral Social-Ecological Systems to Multiple Stressors	2014	Vulnerability of Land Systems in Asia	9.78e+17			27	40	13	2	10.1002/9781118854945.ch3	https://www.scopus.com/inward/record.uri?eid=2-s2.0-84927688437&doi=10.1002%2f9781118854945.ch3&partnerID=40&md5=0773d1ce84614a045cc980fcf8300148	Natural Resource Ecology Laboratory, Colorado State University, Fort Collins, CO, United States; Ecosystem Science and Sustainability Department, Colorado State University, Fort Collins, CO, United States; Dryland Sustainability Institute, National University of Mongolia, Ulaanbaatar, Mongolia; Mongolian Development Institute, Ulaanbaatar, Mongolia	Ojima D., Natural Resource Ecology Laboratory, Colorado State University, Fort Collins, CO, United States, Ecosystem Science and Sustainability Department, Colorado State University, Fort Collins, CO, United States; Chuluun T., Dryland Sustainability Institute, National University of Mongolia, Ulaanbaatar, Mongolia, Mongolian Development Institute, Ulaanbaatar, Mongolia; Altanbagana M., Dryland S…	This chapter identifies current trends in key factors affecting land-use systems, ecosystem services and characteristics. It explains how these are affecting the vulnerability of the Mongolian pastoral systems to climate and other stresses being experienced in the region over the past three decades. Various coping strategies in response to these stresses are discussed. The Mongolian nomadic pasto…	Climate conditions; Ecosystem services; Environmental degradation; Mongolian nomadic pastoralists; Mongolian pastoral social-ecological systems; Natural resources		English	Book chapter	Final		Scopus	2-s2.0-84927688437
Orlandi S.; Probo M.; Sitzia T.; Trentanovi G.; Garbarino M.; Lombardi G.; Lonati M.	Orlandi, Stefano (58402899100); Probo, Massimiliano (55632390200); Sitzia, Tommaso (15763438800); Trentanovi, Giovanni (35491756100); Garbarino, Matteo (26039059300); Lombardi, Giampiero (8397245900); Lonati, Michele (27267798700)	58402899100; 55632390200; 15763438800; 35491756100; 26039059300; 8397245900; 27267798700	Environmental and land use determinants of grassland patch diversity in the western and eastern Alps under agro-pastoral abandonment	2016	Biodiversity and Conservation	25	2		275	293	18	66	10.1007/s10531-016-1046-5	https://www.scopus.com/inward/record.uri?eid=2-s2.0-84957958076&doi=10.1007%2fs10531-016-1046-5&partnerID=40&md5=c4a1368d7e5cd37b644b5118936da6ad	Department of Agricultural, Forest and Food Sciences, University of Turin, Largo Paolo Braccini 2, Grugliasco, 10095, TO, Italy; Department of Land, Environment, Agriculture and Forestry, Università degli Studi di Padova, Viale dell’Università, 16, Legnaro, 35020, PD, Italy; Department of Agricultural, Food and Environmental Sciences, Marche Polytechnic University, Via Brecce Bianche, Ancona, 601…	Orlandi S., Department of Agricultural, Forest and Food Sciences, University of Turin, Largo Paolo Braccini 2, Grugliasco, 10095, TO, Italy; Probo M., Department of Agricultural, Forest and Food Sciences, University of Turin, Largo Paolo Braccini 2, Grugliasco, 10095, TO, Italy; Sitzia T., Department of Land, Environment, Agriculture and Forestry, Università degli Studi di Padova, Viale dell’Univ…	Agro-pastoral decline in European mountain areas has recently caused changes to traditional landscapes with negative consequences on semi-natural grassland conservation and the associated biodiversity and ecosystem services. In the Italian Alps, grassland patches enclosed in a forest matrix are progressively disappearing. Two alpine valleys (Pesio and Pejo), having similar land-use history, were …	Biodiversity management; Festuco-Brometea; Grazing; Hay-making; Landscape ecology; Molinio-Arrhenatheretea	T. Sitzia; Department of Land, Environment, Agriculture and Forestry, Università degli Studi di Padova, Legnaro, Viale dell’Università, 16, 35020, Italy; email: tommaso.sitzia@unipd.it	English	Article	Final		Scopus	2-s2.0-84957958076
O'Rourke E.	O'Rourke, Eileen (7005435351)	7005435351	Drivers of land abandonment in the Irish uplands: A case study	2019	European Countryside	11	2		211	228	17	8	10.2478/euco-2019-0011	https://www.scopus.com/inward/record.uri?eid=2-s2.0-85067358026&doi=10.2478%2feuco-2019-0011&partnerID=40&md5=c85fa141c9b8eccc5bbf19e005e67438	Department of Geography, University College Cork, Cork, Ireland	O'Rourke E., Department of Geography, University College Cork, Cork, Ireland	Land abandonment is a complex multi-dimensional process with interlinked economic, environmental and social aspects. This paper presents a case study of an isolated hill sheep farming community in SW Ireland, where a combination of low incomes, ageing population, lack of successors and strong environmental constraints are perceived to be among the main factors leading to their demise. However, th…	cultural identity; ecosystem services; high nature value farming; land abandonment; uplands	E. O'Rourke; Department of Geography, University College Cork, Cork, Ireland; email: e.orourke@ucc.ie	English	Article	Final	All Open Access; Gold Open Access; Green Open Access	Scopus	2-s2.0-85067358026
O'Rourke E.; Charbonneau M.; Poinsot Y.	O'Rourke, Eileen (7005435351); Charbonneau, Marion (24528619200); Poinsot, Yves (6506194190)	7005435351; 24528619200; 6506194190	High nature value mountain farming systems in Europe: Case studies from the Atlantic Pyrenees, France and the Kerry Uplands, Ireland	2016	Journal of Rural Studies	46			47	59	12	59	10.1016/j.jrurstud.2016.05.010	https://www.scopus.com/inward/record.uri?eid=2-s2.0-84971420443&doi=10.1016%2fj.jrurstud.2016.05.010&partnerID=40&md5=c3bfd2b5d492e49788bc3c0b4b23e2ce	Department of Geography, University College Cork, Ireland; SET, UMR 5603, CNRS/UPPA, Pau, France	O'Rourke E., Department of Geography, University College Cork, Ireland; Charbonneau M., SET, UMR 5603, CNRS/UPPA, Pau, France; Poinsot Y., SET, UMR 5603, CNRS/UPPA, Pau, France	The term high nature value (HNV) farming, acknowledges that the conservation of a large proportion of European biodiversity and important semi-natural habitats are dependent on low-input, mainly extensive farming practices. HNV has become a focus for nature conservation and countryside management in Europe. This paper critically analyses the drivers of change and the challenges facing two Europea…	Ecosystem services; Evidence-based agri-environment policy; Farm diversification; High nature value farming; Uplands	E. O'Rourke; Department of Geography, University College Cork, Ireland; email: e.orouurke@ucc.ie	English	Article	Final		Scopus	2-s2.0-84971420443
Oteros-Rozas E.; González J.A.; Martín-Lápez B.; Lápez C.A.; Montes C.	Oteros-Rozas, Elisa (55255144500); González, José A. (57225674647); Martín-Lápez, Berta (56538655000); Lápez, César A. (22971842500); Montes, Carlos (7005310644)	55255144500; 57225674647; 56538655000; 22971842500; 7005310644	Ecosystem services and social—ecological resilience in transhumance cultural landscapes: Learning from the past, looking for a future	2010	Resilience and the Cultural Landscape: Understanding and Managing Change in Human-Shaped Environments				242	260	18	26	10.1017/CBO9781139107778.018	https://www.scopus.com/inward/record.uri?eid=2-s2.0-84924097240&doi=10.1017%2fCBO9781139107778.018&partnerID=40&md5=125d9fd8587cf12055a07bab78598b4f	Social—Ecological Systems Laboratory, Department of Ecology, Universidad Autónoma de Madrid, Madrid, Spain	Oteros-Rozas E., Social—Ecological Systems Laboratory, Department of Ecology, Universidad Autónoma de Madrid, Madrid, Spain; González J.A., Social—Ecological Systems Laboratory, Department of Ecology, Universidad Autónoma de Madrid, Madrid, Spain; Martín-Lápez B., Social—Ecological Systems Laboratory, Department of Ecology, Universidad Autónoma de Madrid, Madrid, Spain; Lápez C.A., Social—Ecologi…	Introduction Transhumance is a seasonal migration of livestock between summer pastures (highlands, usually northerly latitudes) and winter pastures (lowlands, southerly latitudes). Matching a herd’s need for forage with seasonal peaks in pasture availability assures the best year-round supply of feed for the animals (Manzano-Baena & Casas, 2010; Ruiz & Ruiz, 1986). Transhumance is one of the many…			English	Book chapter	Final		Scopus	2-s2.0-84924097240
Pachoud C.; Da Re R.; Ramanzin M.; Bovolenta S.; Gianelle D.; Sturaro E.	Pachoud, Carine (57202581121); Da Re, Riccardo (51664640000); Ramanzin, Maurizio (57208121268); Bovolenta, Stefano (6602433676); Gianelle, Damiano (24075870600); Sturaro, Enrico (6507001122)	57202581121; 51664640000; 57208121268; 6602433676; 24075870600; 6507001122	Tourists and local stakeholders' perception of ecosystem services provided by summer farms in the eastern Italian Alps	2020	Sustainability (Switzerland)	12	3	1095				24	10.3390/su12031095	https://www.scopus.com/inward/record.uri?eid=2-s2.0-85081211702&doi=10.3390%2fsu12031095&partnerID=40&md5=ce9e63a82cfbd6b171c1158ab14c7aa8	Department of Agronomy, Food, Natural Resources, Animals and Environment, University of Padova, Viale dell'Università, 16, Legnaro (PD), 35020, Italy; Department of Land, Environment, Agriculture and Forestry, University of Padova, Viale dell'Università, 16, Legnaro (PD), 35020, Italy; University of Udine, Via delle Scienze, 206, Udine, 33100, Italy; Department of Sustainable Agro-Ecosystems and …	Pachoud C., Department of Agronomy, Food, Natural Resources, Animals and Environment, University of Padova, Viale dell'Università, 16, Legnaro (PD), 35020, Italy; Da Re R., Department of Land, Environment, Agriculture and Forestry, University of Padova, Viale dell'Università, 16, Legnaro (PD), 35020, Italy; Ramanzin M., Department of Agronomy, Food, Natural Resources, Animals and Environment, Uni…	In the Alps, summer farms are temporary units, where cattle are moved during summer to graze on Alpine pastures, which provide multiple ecosystem services (ESs), many of which do not have a market value. This study aimed at understanding and comparing the perceptions of summer farms and of the associated ESs by local stakeholders and tourists in a study area of the province of Trento in the easte…	Alpine pasture; Ecosystem services; Local stakeholders; Summer farm; Tourists	E. Sturaro; Department of Agronomy, Food, Natural Resources, Animals and Environment, University of Padova, Legnaro (PD), Viale dell'Università, 16, 35020, Italy; email: enrico.sturaro@unipd.it	English	Article	Final	All Open Access; Gold Open Access; Green Open Access	Scopus	2-s2.0-85081211702
Pauler C.M.; Homburger H.; Lüscher A.; Scherer-Lorenzen M.; Schneider M.K.	Pauler, Caren M. (57209598791); Homburger, Hermel (54893520700); Lüscher, Andreas (7003851430); Scherer-Lorenzen, Michael (6603069159); Schneider, Manuel K. (12787872300)	57209598791; 54893520700; 7003851430; 6603069159; 12787872300	Ecosystem services in mountain pastures: A complex network of site conditions, climate and management	2025	Agriculture, Ecosystems and Environment	377		109272				0	10.1016/j.agee.2024.109272	https://www.scopus.com/inward/record.uri?eid=2-s2.0-85202556921&doi=10.1016%2fj.agee.2024.109272&partnerID=40&md5=2df59ad432f6ddbad6bcd4f7c60689cc	Agroscope, Forage Production and Grassland Systems, Reckenholzstrasse 191, Zurich, 8046, Switzerland; Agroscope, Pastoral Systems, Reckenholzstrasse 191, Zurich, 8046, Switzerland; University of Freiburg, Faculty of Biology, Geobotany, Schaenzlestr. 1, Freiburg, 79104, Germany	Pauler C.M., Agroscope, Forage Production and Grassland Systems, Reckenholzstrasse 191, Zurich, 8046, Switzerland, Agroscope, Pastoral Systems, Reckenholzstrasse 191, Zurich, 8046, Switzerland; Homburger H., Agroscope, Forage Production and Grassland Systems, Reckenholzstrasse 191, Zurich, 8046, Switzerland, University of Freiburg, Faculty of Biology, Geobotany, Schaenzlestr. 1, Freiburg, 79104, …	Mountain pastures offer a multitude of ecosystem services (ES) such as fodder for ruminants, habitat for pollinators, climate change mitigation, aesthetic landscape for recreation, and biodiversity conservation. We aimed at analysing to which extend these ES are influenced by small-scale gradients of climate, site conditions and management – and to disentangle relationships among ES and the facto…	Biodiversity; livestock management; pasture use intensity; soil organic carbon	C.M. Pauler; Agroscope, Pastoral Systems, Zurich, Reckenholzstrasse 191, 8046, Switzerland; email: caren.pauler@agroscope.admin.ch	English	Article	Final	All Open Access; Hybrid Gold Open Access	Scopus	2-s2.0-85202556921
Pérez-Suárez M.; Flores-Navarro M.A.; Martínez-Campos Á.R.; Estrada-Flores J.G.; Chávez-Mejía M.C.	Pérez-Suárez, Marlín (23489788800); Flores-Navarro, Mauricio Adrian (57203011059); Martínez-Campos, Ángel Roberto (54403477400); Estrada-Flores, Julieta Gertrudis (9639852900); Chávez-Mejía, María Cristina (56000918900)	23489788800; 57203011059; 54403477400; 9639852900; 56000918900	Impact of extensive grazing on supporting and regulating ecosystem services of mountain soils	2018	Mountain Research and Development	38	2		125	134	9	3	10.1659/MRD-JOURNAL-D-17-00103	https://www.scopus.com/inward/record.uri?eid=2-s2.0-85050248557&doi=10.1659%2fMRD-JOURNAL-D-17-00103&partnerID=40&md5=bc2e10480373fe24c6c770e9c616258a	Instituto de Ciencias Agropecuarias y Rurales, Universidad Autónoma Del Estado de México, El Cerrillo Piedras Blancas, Estado de México, 50200, Mexico	Pérez-Suárez M., Instituto de Ciencias Agropecuarias y Rurales, Universidad Autónoma Del Estado de México, El Cerrillo Piedras Blancas, Estado de México, 50200, Mexico; Flores-Navarro M.A., Instituto de Ciencias Agropecuarias y Rurales, Universidad Autónoma Del Estado de México, El Cerrillo Piedras Blancas, Estado de México, 50200, Mexico; Martínez-Campos Á.R., Instituto de Ciencias Agropecuarias…	Livestock grazing impacts the ecosystems of high mountains and adjacent low-elevation regions as a result of the physical, chemical, and hydrological connectivity of soil. In particular, grazing may alter the ecosystem services provided by soil, such as carbon and organic matter accumulation, carbon storage, and water infiltration. The present study evaluated the relative contents of soil organic…	Abies religiosa; carbon stocks; High mountain systems; infiltration; Mexico.; saturated hydraulic conductivity; soil organic matter	M. Pérez-Suárez; Instituto de Ciencias Agropecuarias y Rurales, Universidad Autónoma Del Estado de México, El Cerrillo Piedras Blancas, Estado de México, 50200, Mexico; email: mperezs@uaemex.mx	English	Article	Final	All Open Access; Gold Open Access; Green Open Access	Scopus	2-s2.0-85050248557
Pinto R.; Castro M.; Torres-Manso F.; Rainha M.	Pinto, Rui (58597521900); Castro, Marina (56612728000); Torres-Manso, Filipa (55583428400); Rainha, Manuel (58145614900)	58597521900; 56612728000; 55583428400; 58145614900	Pastoralism in the Development of Mountain Territories in Por-tugal: A Multidimensional Analysis of Challenges and Oppor-tunities; [A Pastorícia no Desenvolvimento dos Territórios de Montanha em Portugal: Uma Análise Multidimensional aos Desafios e Oportunidades]	2023	Revista Portuguesa de Estudos Regionais		63		65	74	9	2		https://www.scopus.com/inward/record.uri?eid=2-s2.0-85150309777&partnerID=40&md5=d41e60fb248b2b31c039ee720fdde3dd	(Mestre em Engenharia Florestal), ForestWISE CoLab – Laboratório Colaborativo para a Gestão Integrada da Floresta e do Fogo, Campus da UTAD, Portugal; Escola Superior Agrária de Bragança/Instituto Politécnico de Bra-gança/CIMO-Centro de Investigação de Montanha, Portugal; Universidade de Trás-os-Montes e Alto Douro/CIFAP-Departa-mento de Ciências Florestais e Arquitetura Paisagista/CETRAD-Centro …	Pinto R., (Mestre em Engenharia Florestal), ForestWISE CoLab – Laboratório Colaborativo para a Gestão Integrada da Floresta e do Fogo, Campus da UTAD, Portugal; Castro M., Escola Superior Agrária de Bragança/Instituto Politécnico de Bra-gança/CIMO-Centro de Investigação de Montanha, Portugal; Torres-Manso F., Universidade de Trás-os-Montes e Alto Douro/CIFAP-Departa-mento de Ciências Florestais e…	The sustainability of extensive pastoralism, particularly in mountainous areas, is threatened by its devaluation and the sharp decline in shepherds and livestock. The abandonment of this activity contributes to the devitalisation of the local socio-economic environment, loss of biodiversity in agri-forestry areas and an increased risk of large-scale fires. The aim of this study was to carry out a…	challenges; mountain; opportunities; pastoralism; valorization	R. Pinto; (Mestre em Engenharia Florestal), ForestWISE CoLab – Laboratório Colaborativo para a Gestão Integrada da Floresta e do Fogo, Campus da UTAD, Portugal; email: rui.pinto@forestwise.pt	English	Article	Final		Scopus	2-s2.0-85150309777
Primi R.; Viola P.; Rossi C.M.; Ripert S.; Ripa M.N.; Spina R.; Ronchi B.	Primi, Riccardo (22958178100); Viola, Paolo (56006493500); Rossi, Carlo Maria (55305630700); Ripert, Stefano (58904504900); Ripa, Maria Nicolina (6602190483); Spina, Raffaello (54080311500); Ronchi, Bruno (55928327700)	22958178100; 56006493500; 55305630700; 58904504900; 6602190483; 54080311500; 55928327700	Impacts of Changing Livestock Farming Practices on the Biocultural Heritage and Landscape Configuration of Italian Anti-Apennine	2024	Land	13	2	243				2	10.3390/land13020243	https://www.scopus.com/inward/record.uri?eid=2-s2.0-85185884779&doi=10.3390%2fland13020243&partnerID=40&md5=d0a1173bb6fb3170abeacd78c318d5b7	Department of Agriculture and Forestry Science (DAFNE), University of Tuscia, Viterbo, 01100, Italy; Department of Agriculture, Environment and Food (DiAAA), University of Molise, Campobasso, 86100, Italy	Primi R., Department of Agriculture and Forestry Science (DAFNE), University of Tuscia, Viterbo, 01100, Italy; Viola P., Department of Agriculture and Forestry Science (DAFNE), University of Tuscia, Viterbo, 01100, Italy; Rossi C.M., Department of Agriculture and Forestry Science (DAFNE), University of Tuscia, Viterbo, 01100, Italy; Ripert S., Department of Agriculture, Environment and Food (DiAA…	This research article focuses on the evolution of a Mediterranean landscapes and the intricate interplay between natural and human-induced processes in the context of the Italian Anti-Apennine mountains. The study employs a multi-temporal approach to analyze changes in land use and landscape ecology, livestock activities, and agro-pastoral practices over seven decades. We noted a 18% decrease in …	agro-pastoral practices; biocultural heritage; historical resource management; human-induced processes; land cover dynamics; land use change; landscape ecology; livestock management; Mediterranean landscape; rural landscapes; sustainability	R. Primi; Department of Agriculture and Forestry Science (DAFNE), University of Tuscia, Viterbo, 01100, Italy; email: primi@unitus.it	English	Article	Final	All Open Access; Gold Open Access	Scopus	2-s2.0-85185884779
Pulina A.; Lai R.; Salis L.; Seddaiu G.; Roggero P.P.; Bellocchi G.	Pulina, A. (57195265286); Lai, R. (37066212700); Salis, L. (36168658800); Seddaiu, G. (23499363900); Roggero, P.P. (7006016139); Bellocchi, G. (6602583599)	57195265286; 37066212700; 36168658800; 23499363900; 7006016139; 6602583599	Modelling pasture production and soil temperature, water and carbon fluxes in Mediterranean grassland systems with the Pasture Simulation model	2018	Grass and Forage Science	73	2		272	283	11	20	10.1111/gfs.12310	https://www.scopus.com/inward/record.uri?eid=2-s2.0-85026636715&doi=10.1111%2fgfs.12310&partnerID=40&md5=3e9860a681a716e8a7e7d88de8bd9846	Dipartimento di Agraria, University of Sassari, Sassari, Italy; NRD - Desertification Research Centre, University of Sassari, Sassari, Italy; AGRIS Sardegna - Servizio Ricerca per la Zootecnia, Sassari, Italy; UREP, INRA, Clermont-Ferrand, France	Pulina A., Dipartimento di Agraria, University of Sassari, Sassari, Italy, NRD - Desertification Research Centre, University of Sassari, Sassari, Italy; Lai R., Dipartimento di Agraria, University of Sassari, Sassari, Italy, NRD - Desertification Research Centre, University of Sassari, Sassari, Italy; Salis L., AGRIS Sardegna - Servizio Ricerca per la Zootecnia, Sassari, Italy; Seddaiu G., Dipart…	Grasslands play important roles in agricultural production and provide a range of ecosystem services. Modelling can be a valuable adjunct to experimental research in order to improve the knowledge and assess the impact of management practices in grassland systems. In this study, the PaSim model was assessed for its ability to simulate plant biomass production, soil temperature, water content, and…	grassland production; mediterranean pastures; model calibration; PaSim; sheep grazing systems; soil respiration	A. Pulina; Dipartimento di Agraria, University of Sassari, Sassari, Italy; email: anpulina@uniss.it	English	Article	Final	All Open Access; Green Open Access	Scopus	2-s2.0-85026636715
Qian D.; Du Y.; Li Q.; Guo X.; Cao G.	Qian, Dawen (56511142500); Du, Yangong (24278390500); Li, Qian (59076694300); Guo, Xiaowei (37028563700); Cao, Guangmin (7401709841)	56511142500; 24278390500; 59076694300; 37028563700; 7401709841	Alpine grassland management based on ecosystem service relationships on the southern slopes of the Qilian Mountains, China	2021	Journal of Environmental Management	288		112447				34	10.1016/j.jenvman.2021.112447	https://www.scopus.com/inward/record.uri?eid=2-s2.0-85103302566&doi=10.1016%2fj.jenvman.2021.112447&partnerID=40&md5=0fa15ef9245ad20f6764e45cc3740546	Key Laboratory of Cold Regions Restoration Ecology, Northwest Institute of Plateau Biology, Chinese Academy of Sciences, Qinghai Province, China	Qian D., Key Laboratory of Cold Regions Restoration Ecology, Northwest Institute of Plateau Biology, Chinese Academy of Sciences, Qinghai Province, China; Du Y., Key Laboratory of Cold Regions Restoration Ecology, Northwest Institute of Plateau Biology, Chinese Academy of Sciences, Qinghai Province, China; Li Q., Key Laboratory of Cold Regions Restoration Ecology, Northwest Institute of Plateau B…	Grassland management is one of the most important means to address grassland degradation on the Qinghai-Tibet Plateau, but at present, the primary goal is still to improve grassland productivity, and little research has been conducted on grassland management based on its ecosystem service relationships. Based on remote sensing and meteorological data, we calculated and analyzed the spatial and te…	Ecosystem service; Grassland management; Qilian mountains; Trade-off and synergy	D. Qian; Xining, No. 23 Xinning Road, 810008, China; email: dwqian@nwipb.cas.cn	English	Article	Final		Scopus	2-s2.0-85103302566
Ragkos A.; Theodoridis A.; Arsenos G.	Ragkos, Athanasios (11939927500); Theodoridis, Alexandros (55580202900); Arsenos, Georgios (6602426702)	11939927500; 55580202900; 6602426702	Alternative approaches of summer milk sales from transhumant sheep and goat farms: A case study from Northern Greece	2019	Sustainability (Switzerland)	11	20	5642				11	10.3390/su11205642	https://www.scopus.com/inward/record.uri?eid=2-s2.0-85073943877&doi=10.3390%2fsu11205642&partnerID=40&md5=cc6ae90ee115078e8defc393488c584c	Agricultural Economics Research Institute, Hellenic Agriculture Organization 'Demeter', Athens, 115 28, Greece; School of Veterinary Medicine, Aristotle University of Thessaloniki, Thessaloniki, 541 24, Greece	Ragkos A., Agricultural Economics Research Institute, Hellenic Agriculture Organization 'Demeter', Athens, 115 28, Greece; Theodoridis A., School of Veterinary Medicine, Aristotle University of Thessaloniki, Thessaloniki, 541 24, Greece; Arsenos G., School of Veterinary Medicine, Aristotle University of Thessaloniki, Thessaloniki, 541 24, Greece	Sheep and goat transhumance provides a wide range of ecosystem services (ES). Transhumance-specific dairy products could function as a nexus between the system and the public, incorporating ES which are not remunerated in markets, but in Greece, there are actually no such dairy products. Within this context, the objective of this paper was to present a case study regarding a comparative assessmen…	Agro-pastoralism; Livestock farms economic performance; Specific dairy products	A. Ragkos; Agricultural Economics Research Institute, Hellenic Agriculture Organization 'Demeter', Athens, 115 28, Greece; email: ragkos@agreri.gr	English	Article	Final	All Open Access; Gold Open Access	Scopus	2-s2.0-85073943877
Ravetto Enri S.; Probo M.; Farruggia A.; Lanore L.; Blanchetete A.; Dumont B.	Ravetto Enri, Simone (58125742900); Probo, Massimiliano (55632390200); Farruggia, Anne (15622775200); Lanore, Laurent (37039842400); Blanchetete, André (57193509711); Dumont, Bertrand (7004292323)	58125742900; 55632390200; 15622775200; 37039842400; 57193509711; 7004292323	A biodiversity-friendly rotational grazing system enhancing flower-visiting insect assemblages while maintaining animal and grassland productivity	2017	Agriculture, Ecosystems and Environment	241			1	10	9	70	10.1016/j.agee.2017.02.030	https://www.scopus.com/inward/record.uri?eid=2-s2.0-85014440951&doi=10.1016%2fj.agee.2017.02.030&partnerID=40&md5=a6554f3ae40fdb4a65079f3e1623ffb3	Department of Agriculture, Forest and Food Sciences, University of Torino, Largo Paolo Braccini 2, Grugliasco, 10095, TO, Italy; INRA, UMR1213 Herbivores, Vetagro Sup, Saint-Genès-Champanelle, F-63122, France; INRA, UE1414 Herbipôle, Saint-Genès-Champanelle, F-63122, France	Ravetto Enri S., Department of Agriculture, Forest and Food Sciences, University of Torino, Largo Paolo Braccini 2, Grugliasco, 10095, TO, Italy; Probo M., Department of Agriculture, Forest and Food Sciences, University of Torino, Largo Paolo Braccini 2, Grugliasco, 10095, TO, Italy; Farruggia A., INRA, UMR1213 Herbivores, Vetagro Sup, Saint-Genès-Champanelle, F-63122, France; Lanore L., INRA, UM…	Grazing management is an important tool to preserve insect biodiversity. Although literature has discussed the importance of grazing pressure adjustment to support grassland insect communities for the ecosystem services they provide, little has been published on the economic sustainability of such management adjustments to date. This study compared continuous grazing (CG) to an innovative rotatio…	Butterflies; Cattle; Flower cover; Grazing management; Ground beetles; Sheep	A. Farruggia; INRA, Saint-Genès-Champanelle, UMR1213 Herbivores, Vetagro Sup, F-63122, France; email: anne.farruggia@clermont.inra.fr	English	Article	Final	All Open Access; Green Open Access	Scopus	2-s2.0-85014440951
Recio M.R.; Sand H.; Virgós E.	Recio, Mariano R. (57462831200); Sand, Håkan (56228530200); Virgós, Emilio (7003623661)	57462831200; 56228530200; 7003623661	Promoting grazing or rewilding initiatives against rural exodus? The return of the wolf and other large carnivores must be considered	2020	Environmental Conservation	47	4		269	276	7	12	10.1017/S0376892920000284	https://www.scopus.com/inward/record.uri?eid=2-s2.0-85095576160&doi=10.1017%2fS0376892920000284&partnerID=40&md5=727bdea4c34027fd64d7a47224b3c29e	Biodiversity and Conservation Unit, Department of Biology, Geology, Physics and Inorganic Chemistry, University King Juan Carlos, C/Tulipán s/n, Móstoles, Madrid, 28933, Spain; Department of Ecology, Swedish University of Agricultural Sciences, Ulls väg 16, Uppsala, SE-75651, Sweden; Grimsö Wildlife Research Station, Department of Ecology, Swedish University of Agricultural Sciences, Riddarhyttan…	Recio M.R., Biodiversity and Conservation Unit, Department of Biology, Geology, Physics and Inorganic Chemistry, University King Juan Carlos, C/Tulipán s/n, Móstoles, Madrid, 28933, Spain, Department of Ecology, Swedish University of Agricultural Sciences, Ulls väg 16, Uppsala, SE-75651, Sweden; Sand H., Grimsö Wildlife Research Station, Department of Ecology, Swedish University of Agricultural S…	The human abandonment of rural areas facilitates rewilding, which is also supported by European projects and initiatives. Rewilding often implies the return of iconic predators such as the wolf (Canis lupus), leading to human-wildlife conflicts. To reverse human depopulation, initiatives such as the European Union's Common Agricultural Policy (CAP) subsidize extensive grazing of areas unsuitable …	CAP; grazing; human-wildlife conflict; rewilding; rural exodus; subsidies; wolf attacks	M.R. Recio; Biodiversity and Conservation Unit, Department of Biology, Geology, Physics and Inorganic Chemistry, University King Juan Carlos, Móstoles, Madrid, C/Tulipán s/n, 28933, Spain; email: mariano.recio@gmail.com	English	Article	Final	All Open Access; Hybrid Gold Open Access	Scopus	2-s2.0-85095576160
Reid R.S.; Fernández-Giménez M.E.; Galvin K.A.	Reid, Robin S. (7401758111); Fernández-Giménez, María E. (6603129643); Galvin, Kathleen A. (7006387679)	7401758111; 6603129643; 7006387679	Dynamics and resilience of rangelands and pastoral peoples around the globe	2014	Annual Review of Environment and Resources	39			217	242	25	223	10.1146/annurev-environ-020713-163329	https://www.scopus.com/inward/record.uri?eid=2-s2.0-84908021715&doi=10.1146%2fannurev-environ-020713-163329&partnerID=40&md5=cea6654d3f4d9fdf098cc4dc856151c7	Department of Ecosystem Science and Sustainability, Colorado State University, Fort Collins, 80523, CO, United States; Center for Collaborative Conservation, Colorado State University, Fort Collins, 80523, CO, United States; Natural Resource Ecology Laboratory, Colorado State University, Fort Collins, 80523, CO, United States; Department of Forest and Rangeland Stewardship, Colorado State Univers…	Reid R.S., Department of Ecosystem Science and Sustainability, Colorado State University, Fort Collins, 80523, CO, United States, Center for Collaborative Conservation, Colorado State University, Fort Collins, 80523, CO, United States, Natural Resource Ecology Laboratory, Colorado State University, Fort Collins, 80523, CO, United States; Fernández-Giménez M.E., Department of Forest and Rangeland …	Rangelands cover more of Earth's land surface than any other type of land. They have variable and harsh climates, are sparsely populated and remote from markets, produce significant quantities of livestock, and are mostly used and managed in common. Under this already unpredictable and harsh climate, pastoral peoples and rangelands face new and accelerating political, economic, and climatic stres…	Community-based rangeland management; Degradation; Ecosystem services; Pastoralist; Social-ecological systems; Traditional knowledge		English	Review	Final	All Open Access; Bronze Open Access	Scopus	2-s2.0-84908021715
Ren S.; Jing H.; Qian X.; Liu Y.	Ren, Siyu (58705465500); Jing, Haichao (57222382158); Qian, Xuexue (58844418300); Liu, Yinghui (57194729118)	58705465500; 57222382158; 58844418300; 57194729118	Spatial and temporal coordinated development research on ecosystem services and human well-being in the typical pastoral area of the Qinghai-Tibet Plateau	2024	Journal of Geographical Sciences	34	2		252	288	36	2	10.1007/s11442-024-2204-4	https://www.scopus.com/inward/record.uri?eid=2-s2.0-85183129451&doi=10.1007%2fs11442-024-2204-4&partnerID=40&md5=ab63f593d9f4d2f0de6490dc05711518	State Key Laboratory of Earth Surface Processes and Resource Ecology, Faculty of Geographical Science, Beijing Normal University, Beijing, 100875, China; Shenzhen Nanshan Foreign Language School, Guangdong, Shenzhen, 518063, China	Ren S., State Key Laboratory of Earth Surface Processes and Resource Ecology, Faculty of Geographical Science, Beijing Normal University, Beijing, 100875, China; Jing H., Shenzhen Nanshan Foreign Language School, Guangdong, Shenzhen, 518063, China; Qian X., State Key Laboratory of Earth Surface Processes and Resource Ecology, Faculty of Geographical Science, Beijing Normal University, Beijing, 10…	In this study, the interplay between ecosystem services and human well-being in Seni district, which is a pastoral region of Nagqu city on the Qinghai-Tibet Plateau, is investigated. Employing the improved InVEST model, CASA model, coupling coordination model, and hierarchical clustering method, we analyze the spatiotemporal patterns of ecosystem services, the levels of resident well-being levels…	coupling coordination; ecosystem services; human well-being; regional differences; spatiotemporal analysis	Y. Liu; State Key Laboratory of Earth Surface Processes and Resource Ecology, Faculty of Geographical Science, Beijing Normal University, Beijing, 100875, China; email: lyh@bnu.edu.cn	English	Article	Final		Scopus	2-s2.0-85183129451
Ribeiro I.; Domingos T.; McCracken D.; Proença V.	Ribeiro, Inês (57208579338); Domingos, Tiago (6506853774); McCracken, Davy (7006242623); Proença, Vânia (16444521700)	57208579338; 6506853774; 7006242623; 16444521700	The use of domestic herbivores for ecosystem management in Mediterranean landscapes	2023	Global Ecology and Conservation	46		e02577				3	10.1016/j.gecco.2023.e02577	https://www.scopus.com/inward/record.uri?eid=2-s2.0-85164665250&doi=10.1016%2fj.gecco.2023.e02577&partnerID=40&md5=6df225d7b372f6bf822a738c3bab8d81	MARETEC/LARSyS, Instituto Superior Técnico, Universidade de Lisboa, Av. Rovisco Pais 1, Lisboa, 1049-001, Portugal; Hill & Mountain Research Centre, Scotland's Rural College, Kirkton Farm, Scotland, Crianlarich, FK20 8RU, United Kingdom; Terraprima – Serviços Ambientais, Sociedade Unipessoal, Lda., Samora Correia, 2135-199, Portugal	Ribeiro I., MARETEC/LARSyS, Instituto Superior Técnico, Universidade de Lisboa, Av. Rovisco Pais 1, Lisboa, 1049-001, Portugal; Domingos T., MARETEC/LARSyS, Instituto Superior Técnico, Universidade de Lisboa, Av. Rovisco Pais 1, Lisboa, 1049-001, Portugal, Terraprima – Serviços Ambientais, Sociedade Unipessoal, Lda., Samora Correia, 2135-199, Portugal; McCracken D., Hill & Mountain Research Centr…	In the Mediterranean basin, the structure and species composition of traditional landscapes have historically been shaped and maintained by human-driven disturbances, such as extensive livestock grazing. The cessation of these activities, which have partially replaced the role of natural disturbances, may lead to vegetation overgrowth and biomass accumulation, with potential adverse impacts on bi…	Ecosystem management; Ecosystem services; Grazing interventions; Livestock grazing; Mediterranean landscapes	I. Ribeiro; MARETEC/LARSyS, Instituto Superior Técnico, Universidade de Lisboa, Lisboa, Av. Rovisco Pais 1, 1049-001, Portugal; email: ines.m.ribeiro@tecnico.ulisboa.pt	English	Review	Final	All Open Access; Gold Open Access	Scopus	2-s2.0-85164665250
Root-Bernstein M.; Guerrero-Gatica M.; Piña L.; Bonacic C.; Svenning J.-C.; Jaksic F.M.	Root-Bernstein, Meredith (35485441900); Guerrero-Gatica, Matías (57190287677); Piña, Luis (57214600015); Bonacic, Cristián (6602362559); Svenning, Jens-Christian (55010991900); Jaksic, Fabián M. (7003683740)	35485441900; 57190287677; 57214600015; 6602362559; 55010991900; 7003683740	Rewilding-inspired transhumance for the restoration of semiarid silvopastoral systems in Chile	2017	Regional Environmental Change	17	5		1381	1396	15	16	10.1007/s10113-016-0981-8	https://www.scopus.com/inward/record.uri?eid=2-s2.0-84978920070&doi=10.1007%2fs10113-016-0981-8&partnerID=40&md5=3a84b3b48a3bcf44bec52385e074459c	Section for Ecoinformatics and Biodiversity, Department of Bioscience, Aarhus University, Aarhus, Denmark; Department of Ecology, Pontificia Catholic University of Chile, Santiago, Chile; Institute for Ecology and Biodiversity, Santiago, Chile; Faculty of Sciences, Universidad de Chile, Santiago, Chile; Department of Animal Production, Faculty of Agronomical Sciences, Universidad de Chile, Santia…	Root-Bernstein M., Section for Ecoinformatics and Biodiversity, Department of Bioscience, Aarhus University, Aarhus, Denmark, Department of Ecology, Pontificia Catholic University of Chile, Santiago, Chile, Institute for Ecology and Biodiversity, Santiago, Chile; Guerrero-Gatica M., Institute for Ecology and Biodiversity, Santiago, Chile, Faculty of Sciences, Universidad de Chile, Santiago, Chile…	Nomadic pastoralism and transhumance are ancient human adaptations to the movements of large herbivores, which themselves migrate to follow favorable environmental conditions. Free-ranging livestock production has been criticized as less water efficient than factory farming and crop production. This fails to take into account both the additional ecosystem services made possible by rainfall over r…	Ecosystem services; Food security; Lama guanicoe; Rewilding; Silvopastoral; Transhumance	M. Root-Bernstein; Section for Ecoinformatics and Biodiversity, Department of Bioscience, Aarhus University, Aarhus, Denmark; email: mrootbernstein@gmail.com	English	Article	Final		Scopus	2-s2.0-84978920070
Rosa García R.; Peric T.; Cadavez V.; Geß A.; Lima Cerqueira J.O.; Gonzales-Barrón Ú.; Baratta M.	Rosa García, Rocío (22935676100); Peric, Tanja (37461963600); Cadavez, Vasco (9039121900); Geß, Andreas (57219179983); Lima Cerqueira, Joaquim Orlando (57323874600); Gonzales-Barrón, Úrsula (9435483700); Baratta, Mario (7003339497)	22935676100; 37461963600; 9039121900; 57219179983; 57323874600; 9435483700; 7003339497	Arthropod biodiversity associated to European sheep production systems	2021	Small Ruminant Research	205		106536				1	10.1016/j.smallrumres.2021.106536	https://www.scopus.com/inward/record.uri?eid=2-s2.0-85118592790&doi=10.1016%2fj.smallrumres.2021.106536&partnerID=40&md5=ba5b7a72d9e3ddfbebb7a38d57b0d6c0	Servicio Regional de Investigación y Desarrollo Agroalimentario (SERIDA), Villaviciosa, 33300, Asturias, Spain; Univerza v Novi Gorici, Vipavska 13, Nova Gorica, SI-5000, Slovenia; Centro de Investigação de Montanha (CIMO), Escola superior Agrária, Instituto Politécnico de Bragança, Campus de Santa Apolonia, Bragança, 5300-253, Portugal; Abteilung Ganzheitliche Bilanzierung (GaBi), Universität St…	Rosa García R., Servicio Regional de Investigación y Desarrollo Agroalimentario (SERIDA), Villaviciosa, 33300, Asturias, Spain; Peric T., Univerza v Novi Gorici, Vipavska 13, Nova Gorica, SI-5000, Slovenia; Cadavez V., Centro de Investigação de Montanha (CIMO), Escola superior Agrária, Instituto Politécnico de Bragança, Campus de Santa Apolonia, Bragança, 5300-253, Portugal; Geß A., Abteilung Gan…	The rural territories linked to European sheep systems still cover wide areas and provide multiple ecosystems services although the current situation of the associated biodiversity is not fully understood. In this study the foliage arthropods (including pollinators), the vegetation cover and height, the number of flowers and plant species richness were evaluated in 9 sheep grazed lands from 5 EU …	Arthropods; Biodiversity; Ecosystem services; Grazing; Pollinators; Sheep; Vegetation	R. Rosa García; Servicio Regional de Investigación y Desarrollo Agroalimentario (SERIDA), Villaviciosa, 33300, Spain; email: rocior@serida.org	English	Article	Final	All Open Access; Green Open Access	Scopus	2-s2.0-85118592790
Rueff H.; Rahim I.	Rueff, H. (25650908300); Rahim, I. (54585762800)	25650908300; 54585762800	Enhancing the economic viability of pastoralism: The need to balance interventions	2016	OIE Revue Scientifique et Technique	35	2		577	586	9	11	10.20506/rst.35.2.2542	https://www.scopus.com/inward/record.uri?eid=2-s2.0-85010901253&doi=10.20506%2frst.35.2.2542&partnerID=40&md5=d3a670dbc5366d3b7c2345c04fd62313	Physical Geography and Environmental Change, Department of Environmental Sciences, University of Basel, Klingelbergstrasse 27, Basal, 4056, Switzerland; School of Geography and the Environment, University of Oxford, South Parks Road, Oxford, Dxl 3QY, United Kingdom; Foundation for Research and Socio-Ecological Harmony, House 141, Street 32, Islamabad, D-17/2, Pakistan	Rueff H., Physical Geography and Environmental Change, Department of Environmental Sciences, University of Basel, Klingelbergstrasse 27, Basal, 4056, Switzerland, School of Geography and the Environment, University of Oxford, South Parks Road, Oxford, Dxl 3QY, United Kingdom; Rahim I., Foundation for Research and Socio-Ecological Harmony, House 141, Street 32, Islamabad, D-17/2, Pakistan	Extensive mobile pastoral systems do not follow conventional marketing optimisation models, since they must deal with the factors of mobility, erratic environments, dependency on natural resources, seasonality, and distance to markets. While pastoralist systems contribute substantiallyto national economies, government investment to support pastoralism remains limited or non-existent. Pastoralists…	Food systems; Information and communication technology; Livestock products value chain; Markets; Pastora lism; Pastoral system economies; Payment schemes; Scarce natural resources.	H. Rueff; Physical Geography and Environmental Change, Department of Environmental Sciences, University of Basel, Basal, Klingelbergstrasse 27, 4056, Switzerland; email: henri.rueff@unibas.ch	English	Article	Final		Scopus	2-s2.0-85010901253
Saitua I.	Saitua, Iker (57193240102)	57193240102	"Flagging the lines": Basque immigrant sheepherders and the early US Forest Administration in Nevada, 1890-1920	2019	Historia Agraria		77		137	168	31	1	10.26882/histagrar.077e06s	https://www.scopus.com/inward/record.uri?eid=2-s2.0-85062903956&doi=10.26882%2fhistagrar.077e06s&partnerID=40&md5=89ddf22b5d953d7002c454077abbcb6b	University of California, Riverside, 900 University Avenue, HMNSS 1212 History, Riverside, 92521, CA, United States	Saitua I., University of California, Riverside, 900 University Avenue, HMNSS 1212 History, Riverside, 92521, CA, United States	In the early twentieth century, the US Forest Service began to exclude itinerant sheep operations from the public-domain lands it administered: the National Forests. But beyond the National Forests, the extensive public-domain lands devoted to grazing were not regulated. To some local ranchers and stockmen, the increasing presence of itinerant sheepherders, including Basque immig rants, represent…	Basque immigrant sheepherders; Livestock raising in Nevada; US Forest Service; Western history	I. Saitua; University of California, Riverside, Riverside, 900 University Avenue, HMNSS 1212 History, 92521, United States; email: isaitua@ucr.edu	English	Review	Final	All Open Access; Gold Open Access	Scopus	2-s2.0-85062903956
Salachna A.; Marcol K.; Broda J.; Chmura D.	Salachna, Anna (55802609300); Marcol, Katarzyna (57218900236); Broda, Jan (7003677507); Chmura, Damian (57214684422)	55802609300; 57218900236; 7003677507; 57214684422	The Contribution of Environmental and Cultural Aspects of Pastoralism in the Provision of Ecosystem Services: The Case of the Silesian Beskid Mts (Southern Poland)	2022	Sustainability (Switzerland)	14	16	10020				1	10.3390/su141610020	https://www.scopus.com/inward/record.uri?eid=2-s2.0-85137698847&doi=10.3390%2fsu141610020&partnerID=40&md5=3f7453245dbdb53d340e11aa0231c1f2	Faculty of Materials, Civil and Environment Engineering, University of Bielsko-Biala, Bielsko-Biala, 43-309, Poland; Institute of Culture Sciences, University of Silesia, Plac Sejmu Śląskiego 1, Katowice, 40-001, Poland	Salachna A., Faculty of Materials, Civil and Environment Engineering, University of Bielsko-Biala, Bielsko-Biala, 43-309, Poland; Marcol K., Institute of Culture Sciences, University of Silesia, Plac Sejmu Śląskiego 1, Katowice, 40-001, Poland; Broda J., Faculty of Materials, Civil and Environment Engineering, University of Bielsko-Biala, Bielsko-Biala, 43-309, Poland; Chmura D., Faculty of Mater…	Grazing has proven to be a successful management tool in terms of the maintenance and restoration of biodiversity. Sheep and pastoralism can provide a various set of ecosystem services, i.e., benefits for humans from the environment. The Silesian Beskids, the westernmost part of the Carpathian Mountains, is an area with a long tradition of pastoralism. Since the 13th century, sheep have grazed cl…	biodiversity maintenance; grazing; montane region; sheep; Vlach heritage	D. Chmura; Faculty of Materials, Civil and Environment Engineering, University of Bielsko-Biala, Bielsko-Biala, 43-309, Poland; email: dchmura@ath.bielsko.pl	English	Article	Final	All Open Access; Gold Open Access	Scopus	2-s2.0-85137698847
Schermer M.; Darnhofer I.; Daugstad K.; Gabillet M.; Lavorel S.; Steinbacher M.	Schermer, Markus (6602124191); Darnhofer, Ika (6508282085); Daugstad, Karoline (21233596100); Gabillet, Marine (57164046500); Lavorel, Sandra (7003422919); Steinbacher, Melanie (54781782800)	6602124191; 6508282085; 21233596100; 57164046500; 7003422919; 54781782800	Institutional impacts on the resilience of mountain grasslands: An analysis based on three European case studies	2016	Land Use Policy	52			382	391	9	68	10.1016/j.landusepol.2015.12.009	https://www.scopus.com/inward/record.uri?eid=2-s2.0-84960389684&doi=10.1016%2fj.landusepol.2015.12.009&partnerID=40&md5=89362b52413ebcde8474ef90664b5363	Department of Sociology, Mountain Agriculture Research Centre, University Innsbruck, Universitätsstrasse 15, Innsbruck, 6020, Austria; Institute of Agricultural and Forestry Economics, Department of Economic and Social Sciences, BOKU-Univ. of Natural Resources and Life Sciences, Feistmantelstr. 4, Vienna, 1180, Austria; Department of Geography, Norwegian University of Science and Technology, NTNU…	Schermer M., Department of Sociology, Mountain Agriculture Research Centre, University Innsbruck, Universitätsstrasse 15, Innsbruck, 6020, Austria; Darnhofer I., Institute of Agricultural and Forestry Economics, Department of Economic and Social Sciences, BOKU-Univ. of Natural Resources and Life Sciences, Feistmantelstr. 4, Vienna, 1180, Austria; Daugstad K., Department of Geography, Norwegian Un…	Over the centuries, specific farming practices shaped permanent grasslands in mountains. With socio-economic change, farming practices have changed and with them the landscape. Over time, food production has been increasingly decoupled from the preservation of permanent grassland, endangering the delivery of crucial ecosystem services. This contribution looks into the role of institutions - inclu…	Farm management practices; Institutions; Marginal mountain grasslands; Socio-ecological resilience	M. Schermer; Department of Sociology, Mountain Agriculture Research Centre, University Innsbruck, Innsbruck, Universitätsstrasse 15, 6020, Austria; email: markus.schermer@uibk.ac.at	English	Article	Final	All Open Access; Green Open Access	Scopus	2-s2.0-84960389684
Schlecht E.; Dickhoefer U.; Aloufi S.; Alqaisi O.; Buerkert A.	Schlecht, Eva (57201815609); Dickhoefer, Uta (25923256600); Aloufi, Shadha (57965490200); Alqaisi, Othman (33567460900); Buerkert, Andreas (7004291692)	57201815609; 25923256600; 57965490200; 33567460900; 7004291692	Showcasing the multifaceted aspects of agricultural transformation: The example of mountain oases in Oman	2022	PLoS ONE	17	11 November	e0276580				1	10.1371/journal.pone.0276580	https://www.scopus.com/inward/record.uri?eid=2-s2.0-85141893718&doi=10.1371%2fjournal.pone.0276580&partnerID=40&md5=554143e743980baee23a0665af7beb54	Animal Husbandry in the Tropics and Subtropics, University of Kassel, University of Göttingen, Witzenhausen, Germany; Institute of Animal Nutrition and Physiology, Kiel University, Kiel, Germany; Animal and Veterinary Sciences Department, College of Agricultural and Marine Sciences, Sultan Qaboos University, Muscat, Oman; Organic Plant Production and Agroecosystems Research in the Tropics and Sub…	Schlecht E., Animal Husbandry in the Tropics and Subtropics, University of Kassel, University of Göttingen, Witzenhausen, Germany; Dickhoefer U., Institute of Animal Nutrition and Physiology, Kiel University, Kiel, Germany; Aloufi S., Animal and Veterinary Sciences Department, College of Agricultural and Marine Sciences, Sultan Qaboos University, Muscat, Oman; Alqaisi O., Animal and Veterinary Sc…	In the Anthropocene the consequences of land-use transformation on ecosystem services are of growing concern, particularly in fragile areas of mountain agriculture that often represent high nature-value farmland. This study uses a decadal repeated survey approach to analyse the effects of modernisation on oasis systems in the Jabal Al Akhdar region of northern Oman. This rugged mountain region at…		E. Schlecht; Animal Husbandry in the Tropics and Subtropics, University of Kassel, University of Göttingen, Witzenhausen, Germany; email: schlecht@uni-kassel.de	English	Article	Final	All Open Access; Gold Open Access; Green Open Access	Scopus	2-s2.0-85141893718
Schon N.L.; Mackay A.D.; Gray R.A.J.; Minor M.A.	Schon, N.L. (24342266400); Mackay, A.D. (7202402000); Gray, R.A.J. (7403689657); Minor, M.A. (7005043951)	24342266400; 7202402000; 7403689657; 7005043951	Influence of phosphorus inputs and sheep treading on soil macrofauna and mesofauna in hill pastures	2011	New Zealand Journal of Agricultural Research	54	2		83	96	13	11	10.1080/00288233.2011.558904	https://www.scopus.com/inward/record.uri?eid=2-s2.0-79959895770&doi=10.1080%2f00288233.2011.558904&partnerID=40&md5=662d0d1a9ea049d4b407c470ac94e780	Ecology, Institute of Natural Resources, Massey University, Palmerston North, New Zealand; AgResearch Grasslands, Palmerston North, New Zealand	Schon N.L., Ecology, Institute of Natural Resources, Massey University, Palmerston North, New Zealand; Mackay A.D., AgResearch Grasslands, Palmerston North, New Zealand; Gray R.A.J., AgResearch Grasslands, Palmerston North, New Zealand; Minor M.A., Ecology, Institute of Natural Resources, Massey University, Palmerston North, New Zealand	Earthworm abundance increased and Oribatida abundance decreased on a Brown soil with increasing inputs of phosphorus (P) fertiliser and sheep stocking rates. To determine if the same response to increasing management intensity is found in Allophanic soil, samples were collected from a long-term sheep-grazed trial with two contrasting management regimes, low and high intensity. As pastures on the …	Earthworm; Food availability; Mesofauna; Oribatid; Pastures; Treading pressure	N.L. Schon; Ecology, Institute of Natural Resources, Massey University, Palmerston North, New Zealand; email: nicole.schon@agresearch.co.nz	English	Article	Final	All Open Access; Bronze Open Access	Scopus	2-s2.0-79959895770
Schröter M.; Barton D.N.; Remme R.P.; Hein L.	Schröter, Matthias (54392158300); Barton, David N. (11939299400); Remme, Roy P. (55192454600); Hein, Lars (9333007000)	54392158300; 11939299400; 55192454600; 9333007000	Accounting for capacity and flow of ecosystem services: A conceptual model and a case study for Telemark, Norway	2014	Ecological Indicators	36			539	551	12	279	10.1016/j.ecolind.2013.09.018	https://www.scopus.com/inward/record.uri?eid=2-s2.0-84885645804&doi=10.1016%2fj.ecolind.2013.09.018&partnerID=40&md5=3f4cf3a91c43575abd9c4a27cc872bb9	Environmental Systems Analysis Group, Wageningen University, 6700 AA Wageningen, P.O. Box 47, Netherlands; Norwegian Institute for Nature Research (NINA), Oslo Centre for Interdisciplinary Environmental and Social Research (CIENS), 0349 Oslo, Gaustadalléen 21, Norway	Schröter M., Environmental Systems Analysis Group, Wageningen University, 6700 AA Wageningen, P.O. Box 47, Netherlands; Barton D.N., Norwegian Institute for Nature Research (NINA), Oslo Centre for Interdisciplinary Environmental and Social Research (CIENS), 0349 Oslo, Gaustadalléen 21, Norway; Remme R.P., Environmental Systems Analysis Group, Wageningen University, 6700 AA Wageningen, P.O. Box 47…	Understanding the flow of ecosystem services and the capacity of ecosystems to generate these services is an essential element for understanding the sustainability of ecosystem use as well as developing ecosystem accounts. We conduct spatially explicit analyses of nine ecosystem services in Telemark County, Southern Norway. The ecosystem services included are moose hunting, sheep grazing, timber …	Ecosystem accounting; Mapping Spatial analysis; Provincial scale; Validation	M. Schröter; Environmental Systems Analysis Group, Wageningen University, 6700 AA Wageningen, P.O. Box 47, Netherlands; email: matthias.schroter@wur.nl	English	Article	Final		Scopus	2-s2.0-84885645804
Seid M.A.; Kuhn N.J.; Fikre T.Z.	Seid, M.A. (57193112356); Kuhn, N.J. (7101904755); Fikre, T.Z. (57193116071)	57193112356; 7101904755; 57193116071	The role of pastoralism in regulating ecosystem services	2016	OIE Revue Scientifique et Technique	35	2		435	444	9	24	10.20506/rst.35.2.2534	https://www.scopus.com/inward/record.uri?eid=2-s2.0-85010867642&doi=10.20506%2frst.35.2.2534&partnerID=40&md5=3b070ccd9707b76559dd18ec952038d3	Department of Animal and Range Sciences, College of Dryland Agriculture, Jigjiga University, Ethiopia; Physical Geography and Environmental Change, University of Basal, Klingelbergstrasse 27, Basel, 4056, Switzerland; Department of Biology, College of Natural and Computational Science, Jigjiga University, Ethiopia	Seid M.A., Department of Animal and Range Sciences, College of Dryland Agriculture, Jigjiga University, Ethiopia, Physical Geography and Environmental Change, University of Basal, Klingelbergstrasse 27, Basel, 4056, Switzerland; Kuhn N.J., Physical Geography and Environmental Change, University of Basal, Klingelbergstrasse 27, Basel, 4056, Switzerland; Fikre T.Z., Department of Biology, College o…	Pastoralism is rarely viewed as a major future form of land use, because of well- documented cases of rangeland degradation, attributed to irrational overstocking by pastoralists, and the subsequent losses of ecosystem services. However, pastoralists were actually encouraged to settle and adopt such strategies, copied from rangelands with higher and more reliable rainfall. This curtailed mobility…	Biodiversity; Carbon; Carbon sequestration; Climate change mitigation; Ecosystem services; Habitat conservation; Indigenous knowledge; Pastoralisni; Rangeland biodiversity; Rangelands; Traditional practices	M.A. Seid; Department of Animal and Range Sciences, College of Dryland Agriculture, Jigjiga University, Ethiopia; email: seid.ali@unibas.ch	English	Article	Final		Scopus	2-s2.0-85010867642
Sendyka P.; Makovicky N.	Sendyka, Pawel (57200549422); Makovicky, Nicolette (36095953200)	57200549422; 36095953200	Transhumant pastoralism in Poland: Contemporary challenges	2018	Pastoralism	8	1	5				10	10.1186/s13570-017-0112-2	https://www.scopus.com/inward/record.uri?eid=2-s2.0-85041602608&doi=10.1186%2fs13570-017-0112-2&partnerID=40&md5=ebcb83e167f00786dd7fa00357e701cf	Institute of Ethnology and Cultural Anthropology, Jagiellonian University, Kraków, Poland; School of Interdisciplinary Area Studies, University of Oxford, Oxford, United Kingdom	Sendyka P., Institute of Ethnology and Cultural Anthropology, Jagiellonian University, Kraków, Poland; Makovicky N., School of Interdisciplinary Area Studies, University of Oxford, Oxford, United Kingdom	Since the mid-2000s, transhumant pastoralism and the production of artisanal sheep’s cheeses have experienced a revival in the Polish Carpathians. This revival has largely coincided with Poland’s accession to the European Union in 2004, leading to a re-valuation of extensive livestock production from an economic and environmental liability to a form of ‘High Nature Value’ farming. Supported by Co…	Agricultural policy; CAP; Labour; Market access; Pastoralism; Pasture; Poland	P. Sendyka; Institute of Ethnology and Cultural Anthropology, Jagiellonian University, Kraków, Poland; email: pawel.sendyka@uj.edu.pl	English	Article	Final	All Open Access; Gold Open Access; Green Open Access	Scopus	2-s2.0-85041602608
Serrano J.; Carreira E.; Shahidian S.; de Carvalho M.; Marques da Silva J.; Paniagua L.L.; Moral F.; Pereira A.	Serrano, João (55104698800); Carreira, Emanuel (57214727992); Shahidian, Shakib (24767928500); de Carvalho, Mário (55424251300); Marques da Silva, José (6507996613); Paniagua, Luís Lorenzo (56072589900); Moral, Francisco (12142182400); Pereira, Alfredo (36894305700)	55104698800; 57214727992; 24767928500; 55424251300; 6507996613; 56072589900; 12142182400; 36894305700	Impact of Deferred Versus Continuous Sheep Grazing on Soil Compaction in the Mediterranean Montado Ecosystem	2023	AgriEngineering	5	2		761	776	15	1	10.3390/agriengineering5020047	https://www.scopus.com/inward/record.uri?eid=2-s2.0-85163590780&doi=10.3390%2fagriengineering5020047&partnerID=40&md5=d2ea92578f7e97842b7c8d137ae4913f	MED—Mediterranean Institute for Agriculture, Environment and Development, CHANGE—Global Change and Sustainability Institute, Universidade de Évora, Pólo da Mitra, Ap. 94, Évora, 7006-554, Portugal; AgroInsider Lda, Évora, 7005-841, Portugal; Escuela de Ingenierías Agrarias, Universidad de Extremadura, Avenida Adolfo Suárez, S/N, Badajoz, 06007, Spain; Departamento de Expresión Gráfica, Escuela de…	Serrano J., MED—Mediterranean Institute for Agriculture, Environment and Development, CHANGE—Global Change and Sustainability Institute, Universidade de Évora, Pólo da Mitra, Ap. 94, Évora, 7006-554, Portugal; Carreira E., MED—Mediterranean Institute for Agriculture, Environment and Development, CHANGE—Global Change and Sustainability Institute, Universidade de Évora, Pólo da Mitra, Ap. 94, Évora…	Deferred grazing (DG) consists in adapting the number of animals and the number of days grazed to the availability of pasture. Compared to continuous grazing (CG), which is based on a permanent and low stocking rate, DG is a management strategy that aims at optimizing the use of the resources available in the Mediterranean Montado ecosystem. This study with sheep grazing, carried out between 2019…	cone index; continuous grazing; deferred grazing; sheep trampling	J. Serrano; MED—Mediterranean Institute for Agriculture, Environment and Development, CHANGE—Global Change and Sustainability Institute, Universidade de Évora, Pólo da Mitra, Évora, Ap. 94, 7006-554, Portugal; email: jmrs@uevora.pt	English	Article	Final	All Open Access; Gold Open Access	Scopus	2-s2.0-85163590780
Setten G.; Brown K.M.	Setten, Gunhild (6507022874); Brown, Katrina Myrvang (55457101800)	6507022874; 55457101800	Ecosystem services as an integrative framework: What is the potential?	2018	Land Use Policy	75			549	556	7	11	10.1016/j.landusepol.2018.04.023	https://www.scopus.com/inward/record.uri?eid=2-s2.0-85045613288&doi=10.1016%2fj.landusepol.2018.04.023&partnerID=40&md5=67bf29d81fa45fe3fe6327c4b1ed0288	Department of Geography, Norwegian University of Science and Technology, Trondheim, NO-7491, Norway; Social, Economic and Geographical Sciences, The James Hutton Institute, Craigiebuckler, Aberdeen, AB15 8QH, Scotland, United Kingdom	Setten G., Department of Geography, Norwegian University of Science and Technology, Trondheim, NO-7491, Norway; Brown K.M., Social, Economic and Geographical Sciences, The James Hutton Institute, Craigiebuckler, Aberdeen, AB15 8QH, Scotland, United Kingdom	Ecosystems approaches, and among them the ecosystem services (ES) framework, are held as promising vehicles for holistic thinking which is usually taken to mean integration of society and nature. The notion of ES is also seen to aid us in saying something about how and what people value in nature. It is hence surprising that among a huge number of scientific works couched in terms in ES, still re…	Co-production; Ecosystem services; Grazing; Integrative framework; Methodology; Norway	G. Setten; Department of Geography, Norwegian University of Science and Technology, Trondheim, NO-7491, Norway; email: gunhild.setten@ntnu.no	English	Article	Final	All Open Access; Green Open Access	Scopus	2-s2.0-85045613288
Shoyama K.; Nishi M.; Hashimoto S.; Saito O.	Shoyama, Kikuko (23493392700); Nishi, Maiko (57225888912); Hashimoto, Shizuka (24178612100); Saito, Osamu (57990138500)	23493392700; 57225888912; 24178612100; 57990138500	Outcome-Based Assessment of the Payment for Mountain Agriculture: A Community-Based Approach to Countering Land Abandonment in Japan	2021	Environmental Management	68	3		353	365	12	9	10.1007/s00267-021-01497-4	https://www.scopus.com/inward/record.uri?eid=2-s2.0-85109597213&doi=10.1007%2fs00267-021-01497-4&partnerID=40&md5=5fdca926de322ab30dfb414117e2a9ca	National Research Institute for Earth Science and Disaster Resilience, Tsukuba, Japan; United Nations University Institute for the Advanced Study of Sustainability, Tokyo, Japan; Graduate School of Agriculture and Life Sciences, The University of Tokyo, Tokyo, Japan; Natural Resources and Ecosystem Services, Institute for Global Environmental Strategies, Hayama, Japan	Shoyama K., National Research Institute for Earth Science and Disaster Resilience, Tsukuba, Japan; Nishi M., United Nations University Institute for the Advanced Study of Sustainability, Tokyo, Japan; Hashimoto S., Graduate School of Agriculture and Life Sciences, The University of Tokyo, Tokyo, Japan, Natural Resources and Ecosystem Services, Institute for Global Environmental Strategies, Hayama…	Agricultural land accounts for 37% of the world’s terrestrial area, and the multiple functions of agroecosystems—providing food, soil and water retention, and various cultural services—are of great importance for sustainable land management. To ensure that multifunctionality, payment for ecosystem services (PES) schemes have been developed for heterogeneous agroecosystems. However, the effects of…	Collective management; Community function; Community-based PES; Farmland abandonment; Farmland liquidation	K. Shoyama; National Research Institute for Earth Science and Disaster Resilience, Tsukuba, Japan; email: shoyama@bosai.go.jp	English	Article	Final	All Open Access; Hybrid Gold Open Access	Scopus	2-s2.0-85109597213
Silva V.; Catry F.X.; Fernandes P.M.; Rego F.C.; Paes P.; Nunes L.; Caperta A.D.; Sérgio C.; Bugalho M.N.	Silva, Vasco (35790646600); Catry, Filipe X. (22984366500); Fernandes, Paulo M. (23975419800); Rego, Francisco C. (6701644918); Paes, Paula (57206785409); Nunes, Leónia (57202219174); Caperta, Ana D. (6507317651); Sérgio, Cecília (7004247984); Bugalho, Miguel N. (35586479900)	35790646600; 22984366500; 23975419800; 6701644918; 57206785409; 57202219174; 6507317651; 7004247984; 35586479900	Effects of grazing on plant composition, conservation status and ecosystem services of Natura 2000 shrub-grassland habitat types	2019	Biodiversity and Conservation	28	5		1205	1224	19	36	10.1007/s10531-019-01718-7	https://www.scopus.com/inward/record.uri?eid=2-s2.0-85061972093&doi=10.1007%2fs10531-019-01718-7&partnerID=40&md5=aa311d86dc17f126b0cbcdb3bb8d1814	Centre for Applied Ecology “Professor Baeta Neves”, CEABN/InBIO, School of Agriculture, University of Lisbon, Tapada da Ajuda, Lisbon, 1349-017, Portugal; Centre of the Research and Technology of Agro-Environmental and Biological Science, CITAB, University of Trás-os-Montes and Alto Douro, Qta. de Prados, Vila Real, 5000-801, Portugal; Linking Landscape, Environment, Agriculture and Food, LEAF, S…	Silva V., Centre for Applied Ecology “Professor Baeta Neves”, CEABN/InBIO, School of Agriculture, University of Lisbon, Tapada da Ajuda, Lisbon, 1349-017, Portugal; Catry F.X., Centre for Applied Ecology “Professor Baeta Neves”, CEABN/InBIO, School of Agriculture, University of Lisbon, Tapada da Ajuda, Lisbon, 1349-017, Portugal; Fernandes P.M., Centre for Applied Ecology “Professor Baeta Neves”,…	The Natura 2000 network is crucial to conserve biodiversity in the European Union and provides hotspots for certain ecosystem services. Grazing, a common land use in different Natura 2000 habitat types, may contribute to the maintenance of protected plant communities and reduce fuel loads and wildfire hazard. Our study aims to assess the effects of grazing on plant composition and conservation st…	Carbon storage; Fire hazard; Functional traits; Indicator species; Vegetation structure	V. Silva; Centre for Applied Ecology “Professor Baeta Neves”, CEABN/InBIO, School of Agriculture, University of Lisbon, Lisbon, Tapada da Ajuda, 1349-017, Portugal; email: silvadavasco@gmail.com	English	Article	Final		Scopus	2-s2.0-85061972093
Skordos D.; Ragkos A.; Karanikolas P.; Vlahos G.	Skordos, Dimitrios (57220742753); Ragkos, Athanasios (11939927500); Karanikolas, Pavlos (35796912200); Vlahos, George (6602727834)	57220742753; 11939927500; 35796912200; 6602727834	How valuable are the ecosystem services of local animal breeds? The case of Kalaritiko sheep in Greece	2024	Livestock Science	279		105391				2	10.1016/j.livsci.2023.105391	https://www.scopus.com/inward/record.uri?eid=2-s2.0-85180413186&doi=10.1016%2fj.livsci.2023.105391&partnerID=40&md5=5d0b2b5bc2541a4eb49129ec753944ce	Agricultural Economics Research Institute, Hellenic Agricultural Organization—DIMITRA, Kourtidou 56-58, Athens, 11145, Greece; Department of Agricultural Economics and Development, Agricultural University of Athens, Iera Odos 75, Athens, 11855, Greece	Skordos D., Agricultural Economics Research Institute, Hellenic Agricultural Organization—DIMITRA, Kourtidou 56-58, Athens, 11145, Greece, Department of Agricultural Economics and Development, Agricultural University of Athens, Iera Odos 75, Athens, 11855, Greece; Ragkos A., Agricultural Economics Research Institute, Hellenic Agricultural Organization—DIMITRA, Kourtidou 56-58, Athens, 11145, Gree…	The loss of local sheep breeds (LSB) and Animal Genetic Resources in general threatens the nutrition and livelihood security of the present and future generations. Market forces and new production patterns are the main factors that have led to the underestimation of the Total Economic Value (TEV) (i.e. the aggregated use and non-use values) of LSB and, consequently, to their substitution by high-…	Choice Experiment; Ecosystem services; Kalaritiko sheep; Total economic value; Transhumance	D. Skordos; Agricultural Economics Research Institute, Hellenic Agricultural Organization—DIMITRA, Athens, Kourtidou 56-58, 11145, Greece; email: dimitrisskor@gmail.com	English	Article	Final		Scopus	2-s2.0-85180413186
Snell R.S.; Peringer A.; Bugmann H.	Snell, Rebecca S. (55846223700); Peringer, Alexander (39762488800); Bugmann, Harald (7003908297)	55846223700; 39762488800; 7003908297	Integrating models across temporal and spatial scales to simulate landscape patterns and dynamics in mountain pasture-woodlands	2017	Landscape Ecology	32	5		1079	1096	17	8	10.1007/s10980-017-0511-1	https://www.scopus.com/inward/record.uri?eid=2-s2.0-85017166032&doi=10.1007%2fs10980-017-0511-1&partnerID=40&md5=bd971675fff40ce1da3c85f56035d9d8	Forest Ecology, Department of Environmental Sciences, Institute of Terrestrial Ecosystems, ETH Zürich, Zurich, 8092, Switzerland; Ecole Polytechnique Fédérale de Lausanne EPFL, School of Architecture, Civil and Environmental Engineering ENAC, Laboratory of Ecological Systems ECOS, Station 2, Lausanne, 1015, Switzerland; WSL Swiss Federal Institute for Forest, Snow and Landscape Research, Site Lau…	Snell R.S., Forest Ecology, Department of Environmental Sciences, Institute of Terrestrial Ecosystems, ETH Zürich, Zurich, 8092, Switzerland, Department of Environmental and Plant Biology, Ohio University, Athens, OH, United States; Peringer A., Ecole Polytechnique Fédérale de Lausanne EPFL, School of Architecture, Civil and Environmental Engineering ENAC, Laboratory of Ecological Systems ECOS, S…	Context: Pasture-woodlands are semi-natural landscapes that result from the combined influences of climate, management, and intrinsic vegetation dynamics. These landscapes are sensitive to future changes in land use and climate, but our ability to predict the impact on ecosystem service provisioning is limited due to the disparate scales in time and space that govern their dynamics. Objectives: T…	Dynamic vegetation model; Jura; LandClim; Livestock; Switzerland; WoodPaM	R.S. Snell; Forest Ecology, Department of Environmental Sciences, Institute of Terrestrial Ecosystems, ETH Zürich, Zurich, 8092, Switzerland; email: snell@ohio.edu	English	Article	Final	All Open Access; Green Open Access	Scopus	2-s2.0-85017166032
Staffolani G.; Bentivoglio D.; Finco A.	Staffolani, Giacomo (6504386873); Bentivoglio, Deborah (55175679100); Finco, Adele (9633964300)	6504386873; 55175679100; 9633964300	Consumers’ Purchasing Determinants towards Mountain Food Products	2022	Sustainability (Switzerland)	14	14	8282				8	10.3390/su14148282	https://www.scopus.com/inward/record.uri?eid=2-s2.0-85134080835&doi=10.3390%2fsu14148282&partnerID=40&md5=b81ba52d628e040e16381d22a9c03a75	Department of Agricultural, Food and Environmental Sciences (D3A), Università Politecnica delle Marche (UNIVPM), Ancona, 60131, Italy	Staffolani G., Department of Agricultural, Food and Environmental Sciences (D3A), Università Politecnica delle Marche (UNIVPM), Ancona, 60131, Italy; Bentivoglio D., Department of Agricultural, Food and Environmental Sciences (D3A), Università Politecnica delle Marche (UNIVPM), Ancona, 60131, Italy; Finco A., Department of Agricultural, Food and Environmental Sciences (D3A), Università Politecnic…	Mountain agriculture is a very important source of ecosystem services, such as cultural heritage, traditional knowledge, and biodiversity. However, traditional farming practices in those areas, particularly dairy livestock, are in sharp decline. For this reason, it is fundamental to find a way to improve sustainability using a holistic approach as indicated by the European Green Deal and Farm to …	consumers’ attitudes; logit model; milk; mountain products; quality label; survey; willingness to pay	D. Bentivoglio; Department of Agricultural, Food and Environmental Sciences (D3A), Università Politecnica delle Marche (UNIVPM), Ancona, 60131, Italy; email: d.bentivoglio@staff.univpm.it	English	Article	Final	All Open Access; Gold Open Access	Scopus	2-s2.0-85134080835
Starrs P.F.	Starrs, P.F. (6506554806)	6506554806	Transhumance as Antidote for Modern Sedentary Stock Raising	2018	Rangeland Ecology and Management	71	5		592	602	10	19	10.1016/j.rama.2018.04.011	https://www.scopus.com/inward/record.uri?eid=2-s2.0-85048325404&doi=10.1016%2fj.rama.2018.04.011&partnerID=40&md5=a14659af530691dd72319d725ba064be	Regents & Foundation Distinguished Professor of Geography at the University of Nevada, Reno, 89557, NV, United States	Starrs P.F., Regents & Foundation Distinguished Professor of Geography at the University of Nevada, Reno, 89557, NV, United States	Few grazing themes so endure yet are so difficult for outsiders to document with certainty as historical and current-day livestock grazing routes: stock driveways. Excursions from one biome, ecotone, or landscape to another—in general, undertaken to seasonal cues — allow livestock owners and their hired herders to exploit different environments that offer notable advantages in terms of freeing li…	American West; cañadas; common property resources; ecosystem services; Spain; stock driveways; transhumance	P.F. Starrs; University of Nevada, Reno, Geography: MS 0154, 89557, United States; email: starrs@unr.edu	English	Article	Final		Scopus	2-s2.0-85048325404
Stott A.W.; Vosough Ahmadi B.; Dwyer C.M.; Kupiec B.; Morgan-Davies C.; Milne C.E.; Ringrose S.; Goddard P.; Phillips K.; Waterhouse A.	Stott, A.W. (7006705042); Vosough Ahmadi, B. (14421832600); Dwyer, C.M. (7004389428); Kupiec, B. (7801348366); Morgan-Davies, C. (14632434800); Milne, C.E. (7006529472); Ringrose, S. (35727791500); Goddard, P. (7102842157); Phillips, K. (55200575600); Waterhouse, A. (9249625800)	7006705042; 14421832600; 7004389428; 7801348366; 14632434800; 7006529472; 35727791500; 7102842157; 55200575600; 9249625800	Interactions between profit and welfare on extensive sheep farms	2012	Animal Welfare	21	SUPPL. 1		57	64	7	24	10.7120/096272812X13345905673683	https://www.scopus.com/inward/record.uri?eid=2-s2.0-84860322786&doi=10.7120%2f096272812X13345905673683&partnerID=40&md5=b6382180e6b5464d1447efdca9ea1484	Future Farming Systems Research Group, Scottish Agricultural College, King's Buildings, Edinburgh EH9 3JG, West Mains Road, United Kingdom; Land Economy and Environment Research Group, Scottish Agricultural College, King's Buildings, Edinburgh EH9 3JG, West Mains Road, United Kingdom; Animal Behaviour and Welfare, Scottish Agricultural College, King's Buildings, Edinburgh EH9 3JG, West Mains Road…	Stott A.W., Future Farming Systems Research Group, Scottish Agricultural College, King's Buildings, Edinburgh EH9 3JG, West Mains Road, United Kingdom; Vosough Ahmadi B., Land Economy and Environment Research Group, Scottish Agricultural College, King's Buildings, Edinburgh EH9 3JG, West Mains Road, United Kingdom; Dwyer C.M., Animal Behaviour and Welfare, Scottish Agricultural College, King's Bu…	Extensive sheep farming systems make an important contribution to socio-economic well-being and the 'ecosystem services' that flow from large areas of the UK and elsewhere. They are therefore subject to much policy intervention. However, the animal welfare implications of such interventions and their economic drivers are rarely considered. Under Defra project AW1024 (a further study to assess the…	Animal welfare; Economics; Linear programming; Profit; Service quality modelling; Sheep	A.W. Stott; Future Farming Systems Research Group, Scottish Agricultural College, King's Buildings, Edinburgh EH9 3JG, West Mains Road, United Kingdom; email: alistair.stott@sac.ac.uk	English	Article	Final		Scopus	2-s2.0-84860322786
Tang J.; Xin M.; Wang X.	Tang, Jianjun (56959640100); Xin, Mucong (57698597000); Wang, Xiangrui (57204519060)	56959640100; 57698597000; 57204519060	Herdsmen's willingness to accept compensation for grazing ban compliance: Empirical evidence from pastoral China	2022	Journal of Cleaner Production	361		132102				7	10.1016/j.jclepro.2022.132102	https://www.scopus.com/inward/record.uri?eid=2-s2.0-85130335883&doi=10.1016%2fj.jclepro.2022.132102&partnerID=40&md5=53cce65dacafdd10b503ee32e2a27157	School of Agricultural Economics and Rural Development, Renmin University of China, Beijing, China	Tang J., School of Agricultural Economics and Rural Development, Renmin University of China, Beijing, China; Xin M., School of Agricultural Economics and Rural Development, Renmin University of China, Beijing, China; Wang X., School of Agricultural Economics and Rural Development, Renmin University of China, Beijing, China	Payment for ecosystem services (PES) has gained popularity in balancing environmental degradation and economic development. However, many of its key features, particularly price differentiation, are often not considered during design and implementation. Taking China's grassland ecological compensation policy as an example, we empirically examine herders' willingness to accept (WTA) compensation f…	Bivariate probit model; Contingent valuation; Grassland; Interval regression; Payment for ecosystem services	X. Wang; School of Agricultural Economics and Rural Development, Renmin University of China, Beijing, 59 Zhongguancun Ave., 100872, China; email: wangxr1020@ruc.edu.cn	English	Article	Final		Scopus	2-s2.0-85130335883
Taniguchi T.; Akaji Y.; Yamato M.; Kusakabe R.; Goomaral A.; Undarmaa J.; Yamanaka N.	Taniguchi, Takeshi (54993868100); Akaji, Yasuaki (56168968500); Yamato, Masahide (7101961578); Kusakabe, Ryota (57103357600); Goomaral, Altansukh (55633151100); Undarmaa, Jamsran (23012288400); Yamanaka, Norikazu (16023505800)	54993868100; 56168968500; 7101961578; 57103357600; 55633151100; 23012288400; 16023505800	Dominance of arbuscular mycorrhizal fungi is key for Mongolian steppe management under livestock grazing, as indicated by ecosystem multifunctionality	2022	Ecological Indicators	136		108686				6	10.1016/j.ecolind.2022.108686	https://www.scopus.com/inward/record.uri?eid=2-s2.0-85125998658&doi=10.1016%2fj.ecolind.2022.108686&partnerID=40&md5=782e36b32885a0fd879d7dc489732c09	Arid Land Research Center, Tottori University, 1390 Hamasaka, Tottori, 680-0001, Japan; Biodiversity Division, National Institute for Environmental Studies, Ibaraki, 305-8506, Japan; Faculty of Education, Chiba University, 1-33, Yayoi-cho Inage-ku, Chiba, 263-8522, Japan; Graduate School of Horticulture, Chiba University, 648 Matsudo, Chiba, 271-8510, Japan; Department of Biotechnology and Breedi…	Taniguchi T., Arid Land Research Center, Tottori University, 1390 Hamasaka, Tottori, 680-0001, Japan; Akaji Y., Biodiversity Division, National Institute for Environmental Studies, Ibaraki, 305-8506, Japan; Yamato M., Faculty of Education, Chiba University, 1-33, Yayoi-cho Inage-ku, Chiba, 263-8522, Japan; Kusakabe R., Graduate School of Horticulture, Chiba University, 648 Matsudo, Chiba, 271-851…	Livestock grazing of drylands supports millions of livelihoods worldwide; however, overgrazing causes severe biodiversity loss and degrades ecosystem functions. Understanding the effects of grazing intensity, aridity, and soil microbes is required for sustainable management. Here, we focused on arbuscular mycorrhizal (AM) fungi in soils and roots and examined their relationship with ecosystem mul…	Disturbance; Ecosystem function; Fungal community; Land degradation; Mycorrhizal plant; Non-mycorrhizal plant	T. Taniguchi; Arid Land Research Center, Tottori University, Tottori, 1390 Hamasaka, 680-0001, Japan; email: takeshi@tottori-u.ac.jp	English	Article	Final	All Open Access; Gold Open Access	Scopus	2-s2.0-85125998658
Taube F.; Gierus M.; Hermann A.; Loges R.; Schönbach P.	Taube, F. (6701481675); Gierus, M. (6603643841); Hermann, A. (56005115900); Loges, R. (9734778500); Schönbach, P. (34980202400)	6701481675; 6603643841; 56005115900; 9734778500; 34980202400	Grassland and globalization - challenges for north-west European grass and forage research	2014	Grass and Forage Science	69	1		2	16	14	83	10.1111/gfs.12043	https://www.scopus.com/inward/record.uri?eid=2-s2.0-84892520064&doi=10.1111%2fgfs.12043&partnerID=40&md5=14d8a3765fdbcb68fc0b2f0b05b157bc	Institute of Crop Science and Plant Breeding - Grass and Forage Science/Organic Agriculture, Christian-Albrechts-University, Kiel, Germany	Taube F., Institute of Crop Science and Plant Breeding - Grass and Forage Science/Organic Agriculture, Christian-Albrechts-University, Kiel, Germany; Gierus M., Institute of Crop Science and Plant Breeding - Grass and Forage Science/Organic Agriculture, Christian-Albrechts-University, Kiel, Germany; Hermann A., Institute of Crop Science and Plant Breeding - Grass and Forage Science/Organic Agricu…	The concept of sustainable intensification has recently been developed to raise productivity (as distinct from increasing volume of production) while reducing environmental impacts. This means increasing yields per unit of inputs (including nutrients, water, energy capital and land) as well as per unit of undesirable outputs (such as greenhouse gas emissions, water pollution or loss of biodiversi…	Environmental impacts; Forage production; Grassland; Grazing impacts; Sustainable intensification	F. Taube; Institute of Crop Science and Plant Breeding, Grass and Forage Science/Organic Agriculture, Christian-Albrechts-University, 24118 Kiel, Hermann-Rodewald-Str. 9, Germany; email: ftaube@email.uni-kiel.de	English	Review	Final	All Open Access; Bronze Open Access	Scopus	2-s2.0-84892520064
Teague R.; Kreuter U.	Teague, Richard (7006158949); Kreuter, Urs (6701790538)	7006158949; 6701790538	Managing Grazing to Restore Soil Health, Ecosystem Function, and Ecosystem Services	2020	Frontiers in Sustainable Food Systems	4		534187				120	10.3389/fsufs.2020.534187	https://www.scopus.com/inward/record.uri?eid=2-s2.0-85094131362&doi=10.3389%2ffsufs.2020.534187&partnerID=40&md5=aa919406fd96927dcad8f1578cb330d6	Texas AM AgriLife Research, Vernon Center, TX, United States; Department of Rangeland, Wildlife and Fisheries Management, Texas AM University, College Station, TX, United States; Department of Ecology and Conservation Biology, Texas AM University, College Station, TX, United States	Teague R., Texas AM AgriLife Research, Vernon Center, TX, United States, Department of Rangeland, Wildlife and Fisheries Management, Texas AM University, College Station, TX, United States; Kreuter U., Department of Ecology and Conservation Biology, Texas AM University, College Station, TX, United States	Ruminants including domestic livestock, have been accused of causing damaging impacts on the global environment and human well-being. However, with appropriate management, ruminant livestock can play a significant role in efforts to reverse environmental damages caused by human mismanagement and neglect. Worldwide, at least one billion people living in grazing ecosystems depend on them for their …	ecosystem services; grazing management practices; regenerative agriculture; soil health; sustainable capitalism	R. Teague; Texas AM AgriLife Research, Vernon Center, United States; email: rteague@ag.tamu.edu; R. Teague; Department of Rangeland, Wildlife and Fisheries Management, Texas AM University, College Station, United States; email: rteague@ag.tamu.edu	English	Review	Final	All Open Access; Gold Open Access	Scopus	2-s2.0-85094131362
Tittonell P.; Hara S.M.; Álvarez V.E.; Aramayo V.M.; Bruzzone O.A.; Easdale M.H.; Enriquez A.S.; Laborda L.; Trinco F.D.; Villagra S.E.; El Mujtar V.	Tittonell, Pablo (14520144600); Hara, Sofía M. (57209793582); Álvarez, Valeria E. (57224555855); Aramayo, Valeria M. (57343559400); Bruzzone, Octavio A. (6506939772); Easdale, Marcos H. (35279623700); Enriquez, Andrea S. (55743651200); Laborda, Luciana (56589879800); Trinco, Fabio D. (57237160600); Villagra, Sebastián E. (44361594400); El Mujtar, Verónica (16425520900)	14520144600; 57209793582; 57224555855; 57343559400; 6506939772; 35279623700; 55743651200; 56589879800; 57237160600; 44361594400; 16425520900	Ecosystem services and disservices associated with pastoral systems from Patagonia, Argentina - A review; [R sum services cosyst miques et dis-services associ s aux syst mes pastoraux de patagonie, argentine revue bibliographique]	2021	Cahiers Agricultures	30		43				10	10.1051/cagri/2021029	https://www.scopus.com/inward/record.uri?eid=2-s2.0-85119298105&doi=10.1051%2fcagri%2f2021029&partnerID=40&md5=7bb49d9223a6b6361a6598abd48b23df	Environment and Systems Group, Instituto de Investigaciones Forestales y Agropecuarias Bariloche (IFAB), INTA-CONICET, Modesta Victoria 4450, CC 277, San Carlos de Bariloche 8400, Río Negro, Argentina; CIRAD (Centre de Coopération Internationale en Recherche Agronomique pour le Développement), UPR AIDA, Montpellier, F-34398, France; AIDA, Univ Montpellier, CIRAD, Montpellier, France; Groningen In…	Tittonell P., Environment and Systems Group, Instituto de Investigaciones Forestales y Agropecuarias Bariloche (IFAB), INTA-CONICET, Modesta Victoria 4450, CC 277, San Carlos de Bariloche 8400, Río Negro, Argentina, CIRAD (Centre de Coopération Internationale en Recherche Agronomique pour le Développement), UPR AIDA, Montpellier, F-34398, France, AIDA, Univ Montpellier, CIRAD, Montpellier, France…	Pastoral systems worldwide secure rural livelihoods in the harshest environments on Earth. Their low productivity per area unit or head makes them the subject of much criticism with regard to their environmental impact, particularly in relation to global warming, desertification and land degradation. Such is the case of the traditional pastoral systems of Patagonia, a vast and isolated region whe…	Drylands; Ecosystem services; Environment; Highlands; Livestock; Pastoralism; Sustainability	P. Tittonell; Environment and Systems Group, Instituto de Investigaciones Forestales y Agropecuarias Bariloche (IFAB), INTA-CONICET, Río Negro, Modesta Victoria 4450, CC 277, San Carlos de Bariloche 8400, Argentina; email: tittonell.pablo@inta.gob.ar	English	Review	Final	All Open Access; Gold Open Access	Scopus	2-s2.0-85119298105
Topalidou E.; Solomou A.D.; Santos S.S.; Krystallidou E.; Kakara S.; Mantzanas K.	Topalidou, Eleni (56392870000); Solomou, Alexandra D. (36125575800); Santos, Susana S. (57133641300); Krystallidou, Evdokia (8858422700); Kakara, Styliani (57258410100); Mantzanas, Konstantinos (12761865500)	56392870000; 36125575800; 57133641300; 8858422700; 57258410100; 12761865500	Dynamic role and importance of multi-kingdom communities in mediterranean wood-pastures	2021	Sustainability (Switzerland)	13	18	10179				5	10.3390/su131810179	https://www.scopus.com/inward/record.uri?eid=2-s2.0-85114877133&doi=10.3390%2fsu131810179&partnerID=40&md5=c65f9548c3ebb1f5bd7a03b9f541e3b7	Hellenic Agricultural Organization “DEMETER”, Forest Research Institute, Vasilika, Thessaloniki, 57006, Greece; Hellenic Agricultural Organization “DEMETER”, Institute of Mediterranean & Forest Ecosystems, Terma Alkmanos, Ilisia, Athens, 11528, Greece; Department of Agroecology, Aarhus University, Slagelse, 4000, Denmark; American Farm School, Marinou Antipa 54, P.O. Box 23, Thessaloniki, 55102, …	Topalidou E., Hellenic Agricultural Organization “DEMETER”, Forest Research Institute, Vasilika, Thessaloniki, 57006, Greece; Solomou A.D., Hellenic Agricultural Organization “DEMETER”, Institute of Mediterranean & Forest Ecosystems, Terma Alkmanos, Ilisia, Athens, 11528, Greece; Santos S.S., Department of Agroecology, Aarhus University, Slagelse, 4000, Denmark; Krystallidou E., American Farm Sch…	Wood-pastures are among the most valuable types of farmland for ecosystem services, including biodiversity, landscape, soil protection, water management and cultural values. This paper reviews the scientific literature regarding the dynamic role and importance of plant, fungal and ruminant communities in Mediterranean wood-pastures and assesses the favorable and unfavorable aspects of their occur…	Ecology; Ecosystem services; Flora; Fungi; Grazing; Mediterranean; Pastures; Ruminants; Utilization	E. Topalidou; Hellenic Agricultural Organization “DEMETER”, Forest Research Institute, Vasilika, Thessaloniki, 57006, Greece; email: etopal@fri.gr	English	Review	Final	All Open Access; Gold Open Access	Scopus	2-s2.0-85114877133
Vagnoni E.; Arca P.; Decandia M.; Molle G.; Serra G.; Sau P.; Lunesu M.F.; Porqueddu C.; Cossu D.; Atzori A.S.; Franca A.; Duce P.	Vagnoni, Enrico (55339186700); Arca, Pasquale (57192313381); Decandia, Mauro (9237534400); Molle, Giovanni (9237534700); Serra, Gabriella (59238538900); Sau, Paola (57827741900); Lunesu, Mondina Francesca (57212496124); Porqueddu, Claudio (6507051794); Cossu, Delia (58745878300); Atzori, Alberto Stanislao (12804978000); Franca, Antonello (7005365548); Duce, Pierpaolo (6602546166)	55339186700; 57192313381; 9237534400; 9237534700; 59238538900; 57827741900; 57212496124; 6507051794; 58745878300; 12804978000; 7005365548; 6602546166	Looking for the ecological transition of Mediterranean small ruminant sector. Characterization and main drivers of environmental performance of the Sardinian sheep farming systems	2024	Cleaner Environmental Systems	14		100214				0	10.1016/j.cesys.2024.100214	https://www.scopus.com/inward/record.uri?eid=2-s2.0-85199930634&doi=10.1016%2fj.cesys.2024.100214&partnerID=40&md5=93735834991deaafd04a450ad348b0ed	Institute of BioEconomy, National Research Council (CNR—IBE), Sassari, Italy; Department of Research in Animal Production, AGRIS Sardegna, Bonassai, Italy; Department of Agriculture, University of Sassari, Italy; Institute for Animal Production System in Mediterranean Environment, National Research Council (CNR—ISPAAM), Sassari, Italy	Vagnoni E., Institute of BioEconomy, National Research Council (CNR—IBE), Sassari, Italy; Arca P., Institute for Animal Production System in Mediterranean Environment, National Research Council (CNR—ISPAAM), Sassari, Italy; Decandia M., Department of Research in Animal Production, AGRIS Sardegna, Bonassai, Italy; Molle G., Department of Research in Animal Production, AGRIS Sardegna, Bonassai, Ita…	A Life Cycle Assessment (LCA) study was carried out to assess the environmental profile of the main Sardinian dairy sheep farming systems, with the scope to provide a detailed and robust baseline for the identification of effective mitigation solutions at farm level and to develop environmental strategies at regional scale. Both product- and area-based functional units (FUs) were adopted, conside…	Dairy sheep; Environmental footprint; Geo-pedological conditions; Life cycle assessment; Soil carbon sequestration; Sustainability	P. Arca; Institute for Animal Production System in Mediterranean Environment, National Research Council (CNR—ISPAAM), Sassari, Italy; email: pasquale.arca@cnr.it	English	Article	Final	All Open Access; Hybrid Gold Open Access	Scopus	2-s2.0-85199930634
Vaida I.; Păcurar F.; Rotar I.; Tomoș L.; Stoian V.	Vaida, Ioana (57210106606); Păcurar, Florin (23670628600); Rotar, Ioan (23670785600); Tomoș, Liviu (56142760400); Stoian, Vlad (56501847500)	57210106606; 23670628600; 23670785600; 56142760400; 56501847500	Changes in diversity due to long‐term management in a high natural value grassland	2021	Plants	10	4	739				14	10.3390/plants10040739	https://www.scopus.com/inward/record.uri?eid=2-s2.0-85103831361&doi=10.3390%2fplants10040739&partnerID=40&md5=138dd2578773fd6530e937749eb317cf	Department of Grasslands and Forage Crops, Faculty of Agriculture, University of Agricultural Sciences and Veterinary Medicine Cluj‐Napoca, Calea Mănăştur 3‐5, Cluj‐Napoca, 400372, Romania; Department of Microbiology, Faculty of Agriculture, University of Agricultural Sciences and Veterinary Medicine Cluj‐Napoca, Calea Mănăştur 3‐5, Cluj‐Napoca, 400372, Romania	Vaida I., Department of Grasslands and Forage Crops, Faculty of Agriculture, University of Agricultural Sciences and Veterinary Medicine Cluj‐Napoca, Calea Mănăştur 3‐5, Cluj‐Napoca, 400372, Romania; Păcurar F., Department of Grasslands and Forage Crops, Faculty of Agriculture, University of Agricultural Sciences and Veterinary Medicine Cluj‐Napoca, Calea Mănăştur 3‐5, Cluj‐Napoca, 400372, Romani…	High nature value (HNV) grassland systems are increasingly important for the ecosystem services they provide and for their socio‐economic impact in the current constant‐changing context. The aim of our paper is to evaluate the long‐term effect of organic fertilizers on HNV systems in the Apuseni Mountains, Romania. As an objective we want to identify the optimal intensity of conservation manageme…	Agro‐ecological spectrum; Fertilizer gradient; Indicator species; Long‐term observations; Phytodiversity	F. Păcurar; Department of Grasslands and Forage Crops, Faculty of Agriculture, University of Agricultural Sciences and Veterinary Medicine Cluj‐Napoca, Cluj‐Napoca, Calea Mănăştur 3‐5, 400372, Romania; email: florin.pacurar@usamvcluj.ro; V. Stoian; Department of Microbiology, Faculty of Agriculture, University of Agricultural Sciences and Veterinary Medicine Cluj‐Napoca, Cluj‐Napoca, Calea Mănăşt…	English	Article	Final	All Open Access; Gold Open Access; Green Open Access	Scopus	2-s2.0-85103831361
Velamazán M.; Gómez-Martín A.; Maestre T.; Rincon-Madroñero M.; Barbosa J.M.; Contreras A.	Velamazán, Mario (57190127688); Gómez-Martín, Angel (36639322900); Maestre, Teresa (58954525200); Rincon-Madroñero, Marina (58738111600); Barbosa, Jomar Magalhaes (49962992200); Contreras, Antonio (7005300348)	57190127688; 36639322900; 58954525200; 58738111600; 49962992200; 7005300348	Transhumance in Sierra de Segura (Spain): A resilient traditional grazing system	2024	Small Ruminant Research	239		107343				0	10.1016/j.smallrumres.2024.107343	https://www.scopus.com/inward/record.uri?eid=2-s2.0-85201768157&doi=10.1016%2fj.smallrumres.2024.107343&partnerID=40&md5=5ec1a3c9b63a9cc95ba209a3dda68a3e	Department of Applied Biology, Centro de Investigación e Innovación Agroalimentaria y Agroambiental (CIAGRO-UMH), Miguel Hernández University, Avenida de la Universidad, s/n, Elche, 03202, Spain; Faculty of Veterinary Sciences, University Cardenal Herrera, CEU Universities (UCH-CEU), Valencia, Spain; Faculty of Veterinary Medicine, University of Murcia, 30100 Espinardo, Murcia, Spain	Velamazán M., Department of Applied Biology, Centro de Investigación e Innovación Agroalimentaria y Agroambiental (CIAGRO-UMH), Miguel Hernández University, Avenida de la Universidad, s/n, Elche, 03202, Spain; Gómez-Martín A., Faculty of Veterinary Sciences, University Cardenal Herrera, CEU Universities (UCH-CEU), Valencia, Spain; Maestre T., Faculty of Veterinary Medicine, University of Murcia, …	Transhumance is tending to continuously decline globally, despite persisting in certain regions. Due to marked lack of knowledge about this practice and its cultural, economic, and environmental significance, our study aimed to identify the factors that contribute to the persistence of transhumance. We focused on ruminant herds of a transhumant community in the Santiago-Pontones municipality in S…	Cultural landscape; Ecosystem services; Intangible cultural heritage; Segureño sheep; Traditional livestock systems; Transhumance	A. Contreras; Faculty of Veterinary Medicine, University of Murcia, Murcia, 30100 Espinardo, Spain; email: acontrer@um.es	English	Article	Final		Scopus	2-s2.0-85201768157
Wezel A.; Stöckli S.; Tasser E.; Nitsch H.; Vincent A.	Wezel, Alexander (57203280840); Stöckli, Sibylle (23669191800); Tasser, Erich (6602401807); Nitsch, Heike (6507234066); Vincent, Audrey (56432103900)	57203280840; 23669191800; 6602401807; 6507234066; 56432103900	Good pastures, good meadows: Mountain farmers’ assessment, perceptions on ecosystem services, and proposals for biodiversity management	2021	Sustainability (Switzerland)	13	10	5609				7	10.3390/su13105609	https://www.scopus.com/inward/record.uri?eid=2-s2.0-85106893408&doi=10.3390%2fsu13105609&partnerID=40&md5=7da54ab8fe9efefccb9a4ef92c18a545	Agroecology and Environment Research Unit, Isara, AgroSchool for Life, Lyon, 69364, France; Research Institute of Organic Agriculture (FiBL), Frick, CH-5070, Switzerland; Institute for Alpine Environment, Eurac Research, Bolzano, 39100, Italy; Institute for Rural Development (IfLS), Frankfurt a.M, 60486, Germany; Isara, Laboratory of Rural Studies Research Unit, AgroSchool for Life, Lyon, 69364, …	Wezel A., Agroecology and Environment Research Unit, Isara, AgroSchool for Life, Lyon, 69364, France; Stöckli S., Research Institute of Organic Agriculture (FiBL), Frick, CH-5070, Switzerland; Tasser E., Institute for Alpine Environment, Eurac Research, Bolzano, 39100, Italy; Nitsch H., Institute for Rural Development (IfLS), Frankfurt a.M, 60486, Germany; Vincent A., Isara, Laboratory of Rural S…	An ongoing decrease in habitat and species diversity is occurring in many areas across Europe, including in grasslands in mountain areas, calling for adapted biodiversity management and measures. In this context, we carried out 79 interviews with grassland farmers in five alpine mountain regions in Germany, France, Austria, Italy, and Switzerland. We analyzed farmers’ perceptions about the functi…	Agri-environment measures; Alpine grasslands; Farmers’ knowledge; Grassland biodiversity	A. Wezel; Agroecology and Environment Research Unit, Isara, AgroSchool for Life, Lyon, 69364, France; email: awezel@isara.fr	English	Article	Final	All Open Access; Gold Open Access; Green Open Access	Scopus	2-s2.0-85106893408
Wiedemann A.; Lauterbach J.; Häring A.M.	Wiedemann, Anne (58519299800); Lauterbach, Josephine (57567664100); Häring, Anna Maria (8230922800)	58519299800; 57567664100; 8230922800	In Search of the Niche—Targeting Lamb Meat Consumers in North-East Germany to Communicate the Ecosystem Services of Extensive Sheep Farming Systems	2023	Sustainability (Switzerland)	15	14	10849				1	10.3390/su151410849	https://www.scopus.com/inward/record.uri?eid=2-s2.0-85166469023&doi=10.3390%2fsu151410849&partnerID=40&md5=6cb062c935846da160dce8b033a4fef6	Faculty of Landscape Management and Nature Conservation, Eberswalde University for Sustainable Development, Schicklerstr. 5, Eberswalde, 16225, Germany	Wiedemann A., Faculty of Landscape Management and Nature Conservation, Eberswalde University for Sustainable Development, Schicklerstr. 5, Eberswalde, 16225, Germany; Lauterbach J., Faculty of Landscape Management and Nature Conservation, Eberswalde University for Sustainable Development, Schicklerstr. 5, Eberswalde, 16225, Germany; Häring A.M., Faculty of Landscape Management and Nature Conserva…	Extensive sheep farming systems provide numerous ecosystem services, most of which consumers are not aware of. Consumers’ subjective quality perception relates to intrinsic and extrinsic quality attributes. Extrinsic quality attributes, like animal welfare, conservation of biodiversity, and regional and sustainable lamb meat production, meet the expectations of meat consumers. Communication of qu…	alphabet theory; biodiversity; consumers; ecosystem services; lamb marketing	A. Wiedemann; Faculty of Landscape Management and Nature Conservation, Eberswalde University for Sustainable Development, Eberswalde, Schicklerstr. 5, 16225, Germany; email: anne.wiedemann@hnee.de	English	Article	Final	All Open Access; Gold Open Access	Scopus	2-s2.0-85166469023
Yang H.; Gou X.; Xue B.; Xu J.; Ma W.	Yang, Haijiang (57386540000); Gou, Xiaohua (7003498424); Xue, Bing (55724067800); Xu, Jing (57196734228); Ma, Weijing (57194192804)	57386540000; 7003498424; 55724067800; 57196734228; 57194192804	How to effectively improve the ecosystem provisioning services in traditional agricultural and pastoral areas in China?	2023	Ecological Indicators	150		110244				7	10.1016/j.ecolind.2023.110244	https://www.scopus.com/inward/record.uri?eid=2-s2.0-85152482732&doi=10.1016%2fj.ecolind.2023.110244&partnerID=40&md5=fd5b6f665c790c2cc4407b70ff04f3b0	Key Laboratory of Western China's Environmental Systems with the Ministry of Education, College of Earth and Environmental Sciences, Lanzhou University, Lanzhou, 730000, China; Gansu Liancheng Forest Ecosystem Field Observation and Research Station, Lanzhou, 730333, China; Institute of Applied Ecology, Chinese Academy of Sciences, Shenyang, 110000, China	Yang H., Key Laboratory of Western China's Environmental Systems with the Ministry of Education, College of Earth and Environmental Sciences, Lanzhou University, Lanzhou, 730000, China, Gansu Liancheng Forest Ecosystem Field Observation and Research Station, Lanzhou, 730333, China; Gou X., Key Laboratory of Western China's Environmental Systems with the Ministry of Education, College of Earth and…	The provisioning services of ecosystems are fundamental for people's livelihoods, health, and survival, yet provisioning services are highly dependent on land use/cover change (LUCC), especially in fragile alpine ecosystems. In the Qilian Mountains, one of China's traditional farming and pastoral areas, changes in provisioning services are related to regional well-being. This study focuses on the…	Farmland ecosystems; Grassland ecosystems; Land use/cover change; Provisioning services; Qilian Mountains	X. Gou; Key Laboratory of Western China's Environmental Systems with the Ministry of Education, College of Earth and Environmental Sciences, Lanzhou University, Lanzhou, 730000, China; email: xhgou@lzu.edu.cn	English	Article	Final	All Open Access; Gold Open Access	Scopus	2-s2.0-85152482732
Yayota M.; Doi K.	Yayota, Masato (16308085700); Doi, Kazuya (57204467623)	16308085700; 57204467623	Goat Grazing for Restoring, Managing, and Conserving “Satoyama”, a Unique Socio-Ecological Production Landscape	2020	Frontiers in Sustainable Food Systems	4		541721				3	10.3389/fsufs.2020.541721	https://www.scopus.com/inward/record.uri?eid=2-s2.0-85092164428&doi=10.3389%2ffsufs.2020.541721&partnerID=40&md5=6b5ff02a8afd25b0c56f85b4ea1ec54f	Faculty of Applied Biological Sciences, Gifu University, Gifu, Japan; Education and Research Center for Food Animal Health, Gifu University, Gifu, Japan; The United Graduate School of Agriculture Science, Gifu University, Gifu, Japan	Yayota M., Faculty of Applied Biological Sciences, Gifu University, Gifu, Japan, Education and Research Center for Food Animal Health, Gifu University, Gifu, Japan; Doi K., The United Graduate School of Agriculture Science, Gifu University, Gifu, Japan	Agricultural intensification and socioeconomic changes over several decades have generated many abandoned fields. These changes have led to reduce plant and animal biodiversity, as well as associated loss of ecosystem services, and represent deterioration of a unique socio-ecological production landscape known as “Satoyama” in Japan. Appropriate management measures should be implemented to restor…	abandoned field; economic potential; goat; grazing; restoration; Satoyama; weeding	M. Yayota; Faculty of Applied Biological Sciences, Gifu University, Gifu, Japan; email: yayo@gifu-u.ac.jp; M. Yayota; Education and Research Center for Food Animal Health, Gifu University, Gifu, Japan; email: yayo@gifu-u.ac.jp	English	Article	Final	All Open Access; Gold Open Access	Scopus	2-s2.0-85092164428
Zambrano E.R.A.; Oliveira M.E.; Edvan R.L.; Costa J.V.; da Silva Santos A.S.; da costa Araújo D.L.; Santos E.M.; Dias-Silva T.P.	Zambrano, Eyner Ricardo Arias (57224504708); Oliveira, Maria Elizabete (57218798428); Edvan, Ricardo Loiola (36195647000); Costa, Jandson Vieira (56912762500); da Silva Santos, Allan Stênio (58249821300); da costa Araújo, Daniel Louçana (56716465800); Santos, Edson Mauro (12040386000); Dias-Silva, Tairon Pannunzio (57209327291)	57224504708; 57218798428; 36195647000; 56912762500; 58249821300; 56716465800; 12040386000; 57209327291	Silvopastoral system: persistence of Andropogon grass and grazing behavior of goats	2023	Agroforestry Systems	97	6		1131	1142	11	0	10.1007/s10457-023-00852-0	https://www.scopus.com/inward/record.uri?eid=2-s2.0-85159337483&doi=10.1007%2fs10457-023-00852-0&partnerID=40&md5=ecaad9451eff47cad2eb13ec1da7a39d	Programa de Pós-Graduação em Zootecnia Tropical, PPGZT-UFPI, PI, Teresina, Bom Jesus, Brazil; Programa de Pós-Graduação em Zootecnia, CCA-UFPB, PB, Areia, Brazil	Zambrano E.R.A., Programa de Pós-Graduação em Zootecnia Tropical, PPGZT-UFPI, PI, Teresina, Bom Jesus, Brazil; Oliveira M.E., Programa de Pós-Graduação em Zootecnia Tropical, PPGZT-UFPI, PI, Teresina, Bom Jesus, Brazil; Edvan R.L., Programa de Pós-Graduação em Zootecnia Tropical, PPGZT-UFPI, PI, Teresina, Bom Jesus, Brazil; Costa J.V., Programa de Pós-Graduação em Zootecnia Tropical, PPGZT-UFPI, …	The use of silvopastoral systems improves the sustainability of resources, enhancing the efficiency of the production system, with potential to offer local and global ecosystem services. The objective of this study was to evaluate the persistence of Andropogon grass (Andropogon gayanus cv. Planaltina) in nine years of growth and the ingestive behavior of goats under continuous stocking in a silvo…	Andropogon gayanus; Animal intake; Animal performance; Goats	T.P. Dias-Silva; Programa de Pós-Graduação em Zootecnia Tropical, PPGZT-UFPI, Teresina, Bom Jesus, PI, Brazil; email: pannunzio@ufpi.edu.br	English	Article	Final		Scopus	2-s2.0-85159337483
Zanon T.; Gruber M.; Gauly M.	Zanon, T. (57218906338); Gruber, M. (57891368600); Gauly, M. (7003428527)	57218906338; 57891368600; 7003428527	Walking distance and maintenance energy requirements of sheep during mountain pasturing (transhumance)	2022	Applied Animal Behaviour Science	255		105744				9	10.1016/j.applanim.2022.105744	https://www.scopus.com/inward/record.uri?eid=2-s2.0-85138093972&doi=10.1016%2fj.applanim.2022.105744&partnerID=40&md5=5029c1ee9cad8cf6a42c47d8803c3141	Faculty of Science and Technology, Free University of Bolzano, Italy	Zanon T., Faculty of Science and Technology, Free University of Bolzano, Italy; Gruber M., Faculty of Science and Technology, Free University of Bolzano, Italy; Gauly M., Faculty of Science and Technology, Free University of Bolzano, Italy	Sheep pasturing has become an important means for landscape management and conservation in marginal areas of mountain regions by reducing succession with dwarf shrubs and bushes, thus creating space for valuable forage grasses. Furthermore, mountain sheep pasturing for meat production also contributes to local food security. However, little is known about the energetic expenditures of sheep durin…	Maintenance energy; Pasture; Sheep; Transhumance; Walking	T. Zanon; Faculty of Science and Technology, Free University of Bolzano, Bolzano, Piazza Universitá 5, 39100, Italy; email: thomas.zanon@unibz.it	English	Article	Final	All Open Access; Hybrid Gold Open Access	Scopus	2-s2.0-85138093972
Zhang J.-T.; Dong Y.	Zhang, Jin-Tun (25123283400); Dong, Yiru (25228220500)	25123283400; 25228220500	Effects of grazing intensity, soil variables, and topography on vegetation diversity in the subalpine meadows of the Zhongtiao Mountains, China	2009	Rangeland Journal	31	3		353	360	7	18	10.1071/RJ08051	https://www.scopus.com/inward/record.uri?eid=2-s2.0-69949126539&doi=10.1071%2fRJ08051&partnerID=40&md5=1be78815b4a51684f616b8709f6fae1b	College of Life Sciences, Beijing Normal University, Beijing 100875, Xinwai Dajie 19, China; Institute of Loess Plateau, Shanxi University, Taiyuan 030006, Wucheng Road 36, China	Zhang J.-T., College of Life Sciences, Beijing Normal University, Beijing 100875, Xinwai Dajie 19, China; Dong Y., Institute of Loess Plateau, Shanxi University, Taiyuan 030006, Wucheng Road 36, China	Montane meadows in the Zhongtiao Mountains (located at 111°15′ 112°37′E, 34°36′35°53′N) of North China are important for local animal husbandry and the provision of ecosystem services. However, owing to poor management, serious degradation has occurred on these subalpine meadows. The aim of this paper is to present a quantitative analysis of effects of stocking rate, grazing intensity, soil and t…	Classification; Grazing; Montane meadow; Ordination; Soil nutrient; Topographic variable.	J.-T. Zhang; College of Life Sciences, Beijing Normal University, Beijing 100875, Xinwai Dajie 19, China; email: Zhangjt@bnu.edu.cn	English	Article	Final		Scopus	2-s2.0-69949126539
Zinsstag J.; Schelling E.; Bonfoh B.; Crump L.; Krätli S.	Zinsstag, J. (7004623067); Schelling, E. (55880810900); Bonfoh, B. (6602398317); Crump, L. (55317538800); Krätli, S. (26040788900)	7004623067; 55880810900; 6602398317; 55317538800; 26040788900	The future of pastoralism: An introduction; [Lavenir du pastoralisme: Introduction]	2016	OIE Revue Scientifique et Technique	35	2		335	355	20	9	10.20506/rst.35.2.2520	https://www.scopus.com/inward/record.uri?eid=2-s2.0-85010843657&doi=10.20506%2frst.35.2.2520&partnerID=40&md5=d8c4b9a426982fddbbc0c32704d2ae38	Swiss Tiopical and Public Realth Institute, Socinstrasse 57, P0 Box. 4002, Basel, Switzerland; UniversitV of Basel, PO Box, 4002, Basel, Switzerland; Centre Suisse de Recherches Scientifiques en Côte d'lvoire, 01 BP 1303, Abidjan 01, Cote d'Ivoire; Journal of the Commission on Nomadic Peoples, International Union for Anthropological and Ethnological and Sciences, Cote d'Ivoire	Zinsstag J., Swiss Tiopical and Public Realth Institute, Socinstrasse 57, P0 Box. 4002, Basel, Switzerland, UniversitV of Basel, PO Box, 4002, Basel, Switzerland; Schelling E., Swiss Tiopical and Public Realth Institute, Socinstrasse 57, P0 Box. 4002, Basel, Switzerland, UniversitV of Basel, PO Box, 4002, Basel, Switzerland; Bonfoh B., Centre Suisse de Recherches Scientifiques en Côte d'lvoire, 0…	Two-thirds of the agricultural land on planet Earth is grassland on which no other crops can be grown, either because of limited rainfall, high altitude or mountainous conditions. Most of these semi-arid and high-altitude pastoral ecosystems are used by livestock husbandry systems with various forms of mobility and are not in competition with crop production for human nutrition. By devoting an is…	Animal health; Climate change; Climate variability; High-altitude pasture; Mobility; Mountain pasture livestock; One health; Pastoralism; Semi-arid grassland; Transdisciplinary	J. Zinsstag; Swiss Tiopical and Public Realth Institute, Basel, Socinstrasse 57, P0 Box. 4002, Switzerland; email: jakob.zinsstag@unibas.ch	English	Article	Final		Scopus	2-s2.0-85010843657
Zuo X.; Gornish E.S.; Koerner S.E.; van der Plas F.; Wang S.; Liang M.	Zuo, Xiaoan (13405308700); Gornish, Elise S. (35725305900); Koerner, Sally E. (55195834300); van der Plas, Fons (26430162500); Wang, Shaopeng (56245379600); Liang, Maowei (56393727400)	13405308700; 35725305900; 55195834300; 26430162500; 56245379600; 56393727400	Dominant species determine grazing effects on the stability of herbaceous community production at multiple scales in drylands	2023	Journal of Applied Ecology	60	9		1917	1928	11	6	10.1111/1365-2664.14469	https://www.scopus.com/inward/record.uri?eid=2-s2.0-85164507945&doi=10.1111%2f1365-2664.14469&partnerID=40&md5=d11468c2e8f5d7d5346e23fe00525c2e	Urat Desert-Grassland Research Station, Northwest Institute of Eco-Environment and Resources, Chinese Academy of Sciences, Lanzhou, China; Key Laboratory of Stress Physiology and Ecology, Lanzhou, China; School of Natural Resources and the Environment, University of Arizona, Tucson, AZ, United States; Department of Biology, University of North Carolina Greensboro, Greensboro, NC, United States; P…	Zuo X., Urat Desert-Grassland Research Station, Northwest Institute of Eco-Environment and Resources, Chinese Academy of Sciences, Lanzhou, China, Key Laboratory of Stress Physiology and Ecology, Lanzhou, China; Gornish E.S., School of Natural Resources and the Environment, University of Arizona, Tucson, AZ, United States; Koerner S.E., Department of Biology, University of North Carolina Greensbo…	Sustainable provision of critical ecosystem services in drylands is reliant on their stability under anthropogenic disturbances. Livestock grazing and shrub encroachment are the primary drivers of disturbance that impact their biodiversity and production dynamics. However, the effects of grazing on the stability at multiple scales, particularly following the transition from grass-dominated to shr…	asynchrony; dominants; grasslands; grazing intensity; insurance effects; population stability; scale-dependence; shrub encroachment	M. Liang; Cedar Creek Ecosystem Science Reserve, University of Minnesota, East Bethel, United States; email: mwliang@umn.edu	English	Article	Final		Scopus	2-s2.0-85164507945
